# Supplementary material for: Adapting to an Uncertain World: Cognitive Capacity and Causal Reasoning with Ambiguous Observations
Source: PLoS One. 2015 Oct 15;10(10):e0140608. doi: 10.1371/journal.pone.0140608 (PMC4607167; doi:10.1371/journal.pone.0140608)
Supplement: S1 Dataset — (XLSX) [file pone.0140608.s003.xlsx]

## Sheet: Shou_Experiment1_data
subject	gender	age	condition	contingency	rating	strategy_cat	strategy_text
1	Female	32	Unambiguous	C1	40	1	Active
1	Female	32	Unambiguous	C2	45	1	Active
1	Female	32	Unambiguous	C3	-51	1	Active
1	Female	32	Omit	C1	16	1	Active
1	Female	32	Omit	C2	70	1	Active
1	Female	32	Omit	C3	-51	1	Active
1	Female	32	Ambiguous	C1	77	1	Active
1	Female	32	Ambiguous	C2	12	1	Active
1	Female	32	Ambiguous	C3	-39	1	Active
2	Male	27	Unambiguous	C1	5	1	Active
2	Male	27	Unambiguous	C2	83	1	Active
2	Male	27	Unambiguous	C3	-35	1	Active
2	Male	27	Omit	C1	35	1	Active
2	Male	27	Omit	C2	67	1	Active
2	Male	27	Omit	C3	-12	1	Active
2	Male	27	Ambiguous	C1	0	1	Active
2	Male	27	Ambiguous	C2	41	1	Active
2	Male	27	Ambiguous	C3	-5	1	Active
3	Female	54	Unambiguous	C1	76	1	Active
3	Female	54	Unambiguous	C2	0	1	Active
3	Female	54	Unambiguous	C3	-54	1	Active
3	Female	54	Omit	C1	96	1	Active
3	Female	54	Omit	C2	94	1	Active
3	Female	54	Omit	C3	-53	1	Active
3	Female	54	Ambiguous	C1	76	1	Active
3	Female	54	Ambiguous	C2	26	1	Active
3	Female	54	Ambiguous	C3	-77	1	Active
4	Female	53	Unambiguous	C1	75	1	Active
4	Female	53	Unambiguous	C2	0	1	Active
4	Female	53	Unambiguous	C3	-80	1	Active
4	Female	53	Omit	C1	65	1	Active
4	Female	53	Omit	C2	1	1	Active
4	Female	53	Omit	C3	-53	1	Active
4	Female	53	Ambiguous	C1	60	1	Active
4	Female	53	Ambiguous	C2	-23	1	Active
4	Female	53	Ambiguous	C3	-61	1	Active
5	Male	43	Unambiguous	C1	72	2	Inactive
5	Male	43	Unambiguous	C2	0	2	Inactive
5	Male	43	Unambiguous	C3	-66	2	Inactive
5	Male	43	Omit	C1	77	2	Inactive
5	Male	43	Omit	C2	-34	2	Inactive
5	Male	43	Omit	C3	-74	2	Inactive
5	Male	43	Ambiguous	C1	45	2	Inactive
5	Male	43	Ambiguous	C2	54	2	Inactive
5	Male	43	Ambiguous	C3	-67	2	Inactive
6	Male	38	Unambiguous	C1	39	2	Inactive
6	Male	38	Unambiguous	C2	-2	2	Inactive
6	Male	38	Unambiguous	C3	-29	2	Inactive
6	Male	38	Omit	C1	9	2	Inactive
6	Male	38	Omit	C2	53	2	Inactive
6	Male	38	Omit	C3	-59	2	Inactive
6	Male	38	Ambiguous	C1	40	2	Inactive
6	Male	38	Ambiguous	C2	14	2	Inactive
6	Male	38	Ambiguous	C3	-13	2	Inactive
7	Female	29	Unambiguous	C1	74	2	Inactive
7	Female	29	Unambiguous	C2	50	2	Inactive
7	Female	29	Unambiguous	C3	-51	2	Inactive
7	Female	29	Omit	C1	52	2	Inactive
7	Female	29	Omit	C2	74	2	Inactive
7	Female	29	Omit	C3	-80	2	Inactive
7	Female	29	Ambiguous	C1	27	2	Inactive
7	Female	29	Ambiguous	C2	49	2	Inactive
7	Female	29	Ambiguous	C3	-52	2	Inactive
8	Male	23	Unambiguous	C1	49	3	Uniform
8	Male	23	Unambiguous	C2	0	3	Uniform
8	Male	23	Unambiguous	C3	-25	3	Uniform
8	Male	23	Omit	C1	24	3	Uniform
8	Male	23	Omit	C2	-30	3	Uniform
8	Male	23	Omit	C3	-45	3	Uniform
8	Male	23	Ambiguous	C1	40	3	Uniform
8	Male	23	Ambiguous	C2	-5	3	Uniform
8	Male	23	Ambiguous	C3	-40	3	Uniform
9	Male	32	Unambiguous	C1	72	3	Uniform
9	Male	32	Unambiguous	C2	1	3	Uniform
9	Male	32	Unambiguous	C3	-65	3	Uniform
9	Male	32	Omit	C1	74	3	Uniform
9	Male	32	Omit	C2	32	3	Uniform
9	Male	32	Omit	C3	-96	3	Uniform
9	Male	32	Ambiguous	C1	46	3	Uniform
9	Male	32	Ambiguous	C2	20	3	Uniform
9	Male	32	Ambiguous	C3	-62	3	Uniform
10	Male	29	Unambiguous	C1	9	3	Uniform
10	Male	29	Unambiguous	C2	62	3	Uniform
10	Male	29	Unambiguous	C3	-81	3	Uniform
10	Male	29	Omit	C1	47	3	Uniform
10	Male	29	Omit	C2	96	3	Uniform
10	Male	29	Omit	C3	-8	3	Uniform
10	Male	29	Ambiguous	C1	37	3	Uniform
10	Male	29	Ambiguous	C2	51	3	Uniform
10	Male	29	Ambiguous	C3	-71	3	Uniform
11	Female	53	Unambiguous	C1	77	3	Uniform
11	Female	53	Unambiguous	C2	0	3	Uniform
11	Female	53	Unambiguous	C3	-82	3	Uniform
11	Female	53	Omit	C1	80	3	Uniform
11	Female	53	Omit	C2	-1	3	Uniform
11	Female	53	Omit	C3	-87	3	Uniform
11	Female	53	Ambiguous	C1	39	3	Uniform
11	Female	53	Ambiguous	C2	10	3	Uniform
11	Female	53	Ambiguous	C3	-76	3	Uniform
12	Female	58	Unambiguous	C1	86	3	Uniform
12	Female	58	Unambiguous	C2	0	3	Uniform
12	Female	58	Unambiguous	C3	-88	3	Uniform
12	Female	58	Omit	C1	90	3	Uniform
12	Female	58	Omit	C2	0	3	Uniform
12	Female	58	Omit	C3	-93	3	Uniform
12	Female	58	Ambiguous	C1	67	3	Uniform
12	Female	58	Ambiguous	C2	-23	3	Uniform
12	Female	58	Ambiguous	C3	-65	3	Uniform
13	Female	42	Unambiguous	C1	75	3	Uniform
13	Female	42	Unambiguous	C2	0	3	Uniform
13	Female	42	Unambiguous	C3	-70	3	Uniform
13	Female	42	Omit	C1	85	3	Uniform
13	Female	42	Omit	C2	75	3	Uniform
13	Female	42	Omit	C3	-90	3	Uniform
13	Female	42	Ambiguous	C1	85	3	Uniform
13	Female	42	Ambiguous	C2	5	3	Uniform
13	Female	42	Ambiguous	C3	-60	3	Uniform
14	Female	46	Unambiguous	C1	83	3	Uniform
14	Female	46	Unambiguous	C2	0	3	Uniform
14	Female	46	Unambiguous	C3	-91	3	Uniform
14	Female	46	Omit	C1	73	3	Uniform
14	Female	46	Omit	C2	0	3	Uniform
14	Female	46	Omit	C3	-69	3	Uniform
14	Female	46	Ambiguous	C1	81	3	Uniform
14	Female	46	Ambiguous	C2	0	3	Uniform
14	Female	46	Ambiguous	C3	-70	3	Uniform
15	Female	29	Unambiguous	C1	87	4	ConditionalP
15	Female	29	Unambiguous	C2	1	4	ConditionalP
15	Female	29	Unambiguous	C3	-71	4	ConditionalP
15	Female	29	Omit	C1	69	4	ConditionalP
15	Female	29	Omit	C2	75	4	ConditionalP
15	Female	29	Omit	C3	-74	4	ConditionalP
15	Female	29	Ambiguous	C1	7	4	ConditionalP
15	Female	29	Ambiguous	C2	1	4	ConditionalP
15	Female	29	Ambiguous	C3	-39	4	ConditionalP
16	Female	36	Unambiguous	C1	84	4	ConditionalP
16	Female	36	Unambiguous	C2	0	4	ConditionalP
16	Female	36	Unambiguous	C3	-52	4	ConditionalP
16	Female	36	Omit	C1	89	4	ConditionalP
16	Female	36	Omit	C2	0	4	ConditionalP
16	Female	36	Omit	C3	-87	4	ConditionalP
16	Female	36	Ambiguous	C1	86	4	ConditionalP
16	Female	36	Ambiguous	C2	0	4	ConditionalP
16	Female	36	Ambiguous	C3	-36	4	ConditionalP
17	Male	25	Unambiguous	C1	77	4	ConditionalP
17	Male	25	Unambiguous	C2	1	4	ConditionalP
17	Male	25	Unambiguous	C3	-69	4	ConditionalP
17	Male	25	Omit	C1	82	4	ConditionalP
17	Male	25	Omit	C2	22	4	ConditionalP
17	Male	25	Omit	C3	-88	4	ConditionalP
17	Male	25	Ambiguous	C1	53	4	ConditionalP
17	Male	25	Ambiguous	C2	-22	4	ConditionalP
17	Male	25	Ambiguous	C3	-58	4	ConditionalP
18	Female	40	Unambiguous	C1	10	4	ConditionalP
18	Female	40	Unambiguous	C2	1	4	ConditionalP
18	Female	40	Unambiguous	C3	-22	4	ConditionalP
18	Female	40	Omit	C1	10	4	ConditionalP
18	Female	40	Omit	C2	-1	4	ConditionalP
18	Female	40	Omit	C3	-4	4	ConditionalP
18	Female	40	Ambiguous	C1	32	4	ConditionalP
18	Female	40	Ambiguous	C2	24	4	ConditionalP
18	Female	40	Ambiguous	C3	-38	4	ConditionalP
19	Male	40	Unambiguous	C1	100	4	ConditionalP
19	Male	40	Unambiguous	C2	0	4	ConditionalP
19	Male	40	Unambiguous	C3	-100	4	ConditionalP
19	Male	40	Omit	C1	100	4	ConditionalP
19	Male	40	Omit	C2	0	4	ConditionalP
19	Male	40	Omit	C3	-100	4	ConditionalP
19	Male	40	Ambiguous	C1	100	4	ConditionalP
19	Male	40	Ambiguous	C2	100	4	ConditionalP
19	Male	40	Ambiguous	C3	-51	4	ConditionalP
20	Female	25	Unambiguous	C1	75	4	ConditionalP
20	Female	25	Unambiguous	C2	0	4	ConditionalP
20	Female	25	Unambiguous	C3	-76	4	ConditionalP
20	Female	25	Omit	C1	64	4	ConditionalP
20	Female	25	Omit	C2	0	4	ConditionalP
20	Female	25	Omit	C3	-75	4	ConditionalP
20	Female	25	Ambiguous	C1	71	4	ConditionalP
20	Female	25	Ambiguous	C2	-1	4	ConditionalP
20	Female	25	Ambiguous	C3	-71	4	ConditionalP
21	Female	54	Unambiguous	C1	43	4	ConditionalP
21	Female	54	Unambiguous	C2	2	4	ConditionalP
21	Female	54	Unambiguous	C3	-79	4	ConditionalP
21	Female	54	Omit	C1	23	4	ConditionalP
21	Female	54	Omit	C2	-52	4	ConditionalP
21	Female	54	Omit	C3	-74	4	ConditionalP
21	Female	54	Ambiguous	C1	49	4	ConditionalP
21	Female	54	Ambiguous	C2	29	4	ConditionalP
21	Female	54	Ambiguous	C3	-54	4	ConditionalP
22	Female	39	Unambiguous	C1	100	4	ConditionalP
22	Female	39	Unambiguous	C2	0	4	ConditionalP
22	Female	39	Unambiguous	C3	-79	4	ConditionalP
22	Female	39	Omit	C1	100	4	ConditionalP
22	Female	39	Omit	C2	-26	4	ConditionalP
22	Female	39	Omit	C3	-87	4	ConditionalP
22	Female	39	Ambiguous	C1	97	4	ConditionalP
22	Female	39	Ambiguous	C2	100	4	ConditionalP
22	Female	39	Ambiguous	C3	-23	4	ConditionalP
23	Female	31	Unambiguous	C1	73	4	ConditionalP
23	Female	31	Unambiguous	C2	0	4	ConditionalP
23	Female	31	Unambiguous	C3	-96	4	ConditionalP
23	Female	31	Omit	C1	97	4	ConditionalP
23	Female	31	Omit	C2	100	4	ConditionalP
23	Female	31	Omit	C3	-91	4	ConditionalP
23	Female	31	Ambiguous	C1	67	4	ConditionalP
23	Female	31	Ambiguous	C2	32	4	ConditionalP
23	Female	31	Ambiguous	C3	-77	4	ConditionalP
24	Female	32	Unambiguous	C1	100	4	ConditionalP
24	Female	32	Unambiguous	C2	0	4	ConditionalP
24	Female	32	Unambiguous	C3	-70	4	ConditionalP
24	Female	32	Omit	C1	90	4	ConditionalP
24	Female	32	Omit	C2	80	4	ConditionalP
24	Female	32	Omit	C3	-90	4	ConditionalP
24	Female	32	Ambiguous	C1	80	4	ConditionalP
24	Female	32	Ambiguous	C2	-4	4	ConditionalP
24	Female	32	Ambiguous	C3	-80	4	ConditionalP
25	Female	19	Unambiguous	C1	22	4	ConditionalP
25	Female	19	Unambiguous	C2	1	4	ConditionalP
25	Female	19	Unambiguous	C3	-59	4	ConditionalP
25	Female	19	Omit	C1	90	4	ConditionalP
25	Female	19	Omit	C2	-3	4	ConditionalP
25	Female	19	Omit	C3	-78	4	ConditionalP
25	Female	19	Ambiguous	C1	62	4	ConditionalP
25	Female	19	Ambiguous	C2	63	4	ConditionalP
25	Female	19	Ambiguous	C3	-87	4	ConditionalP
26	Male	35	Unambiguous	C1	78	5	Causality
26	Male	35	Unambiguous	C2	-77	5	Causality
26	Male	35	Unambiguous	C3	-77	5	Causality
26	Male	35	Omit	C1	72	5	Causality
26	Male	35	Omit	C2	-75	5	Causality
26	Male	35	Omit	C3	-76	5	Causality
26	Male	35	Ambiguous	C1	76	5	Causality
26	Male	35	Ambiguous	C2	-78	5	Causality
26	Male	35	Ambiguous	C3	-76	5	Causality
27	Male	34	Unambiguous	C1	42	5	Causality
27	Male	34	Unambiguous	C2	53	5	Causality
27	Male	34	Unambiguous	C3	-52	5	Causality
27	Male	34	Omit	C1	41	5	Causality
27	Male	34	Omit	C2	52	5	Causality
27	Male	34	Omit	C3	-51	5	Causality
27	Male	34	Ambiguous	C1	30	5	Causality
27	Male	34	Ambiguous	C2	29	5	Causality
27	Male	34	Ambiguous	C3	-39	5	Causality
28	Male	18	Unambiguous	C1	41	5	Causality
28	Male	18	Unambiguous	C2	0	5	Causality
28	Male	18	Unambiguous	C3	-59	5	Causality
28	Male	18	Omit	C1	95	5	Causality
28	Male	18	Omit	C2	39	5	Causality
28	Male	18	Omit	C3	-68	5	Causality
28	Male	18	Ambiguous	C1	31	5	Causality
28	Male	18	Ambiguous	C2	3	5	Causality
28	Male	18	Ambiguous	C3	-55	5	Causality
29	Male	30	Unambiguous	C1	42	5	Causality
29	Male	30	Unambiguous	C2	56	5	Causality
29	Male	30	Unambiguous	C3	-31	5	Causality
29	Male	30	Omit	C1	49	5	Causality
29	Male	30	Omit	C2	54	5	Causality
29	Male	30	Omit	C3	-46	5	Causality
29	Male	30	Ambiguous	C1	44	5	Causality
29	Male	30	Ambiguous	C2	86	5	Causality
29	Male	30	Ambiguous	C3	-28	5	Causality
30	Female	33	Unambiguous	C1	58	5	Causality
30	Female	33	Unambiguous	C2	0	5	Causality
30	Female	33	Unambiguous	C3	-74	5	Causality
30	Female	33	Omit	C1	78	5	Causality
30	Female	33	Omit	C2	0	5	Causality
30	Female	33	Omit	C3	-77	5	Causality
30	Female	33	Ambiguous	C1	25	5	Causality
30	Female	33	Ambiguous	C2	-26	5	Causality
30	Female	33	Ambiguous	C3	-78	5	Causality
31	Male	25	Unambiguous	C1	59	5	Causality
31	Male	25	Unambiguous	C2	0	5	Causality
31	Male	25	Unambiguous	C3	-49	5	Causality
31	Male	25	Omit	C1	38	5	Causality
31	Male	25	Omit	C2	54	5	Causality
31	Male	25	Omit	C3	-45	5	Causality
31	Male	25	Ambiguous	C1	52	5	Causality
31	Male	25	Ambiguous	C2	32	5	Causality
31	Male	25	Ambiguous	C3	-31	5	Causality
32	Female	44	Unambiguous	C1	100	5	Causality
32	Female	44	Unambiguous	C2	0	5	Causality
32	Female	44	Unambiguous	C3	-100	5	Causality
32	Female	44	Omit	C1	99	5	Causality
32	Female	44	Omit	C2	0	5	Causality
32	Female	44	Omit	C3	-100	5	Causality
32	Female	44	Ambiguous	C1	100	5	Causality
32	Female	44	Ambiguous	C2	0	5	Causality
32	Female	44	Ambiguous	C3	-100	5	Causality
33	Other	34	Unambiguous	C1	87	5	Causality
33	Other	34	Unambiguous	C2	0	5	Causality
33	Other	34	Unambiguous	C3	-91	5	Causality
33	Other	34	Omit	C1	89	5	Causality
33	Other	34	Omit	C2	0	5	Causality
33	Other	34	Omit	C3	-77	5	Causality
33	Other	34	Ambiguous	C1	39	5	Causality
33	Other	34	Ambiguous	C2	0	5	Causality
33	Other	34	Ambiguous	C3	-29	5	Causality
34	Male	30	Unambiguous	C1	58	5	Causality
34	Male	30	Unambiguous	C2	4	5	Causality
34	Male	30	Unambiguous	C3	-27	5	Causality
34	Male	30	Omit	C1	44	5	Causality
34	Male	30	Omit	C2	84	5	Causality
34	Male	30	Omit	C3	-60	5	Causality
34	Male	30	Ambiguous	C1	13	5	Causality
34	Male	30	Ambiguous	C2	6	5	Causality
34	Male	30	Ambiguous	C3	-15	5	Causality
35	Female	30	Unambiguous	C1	76	5	Causality
35	Female	30	Unambiguous	C2	0	5	Causality
35	Female	30	Unambiguous	C3	-70	5	Causality
35	Female	30	Omit	C1	100	5	Causality
35	Female	30	Omit	C2	0	5	Causality
35	Female	30	Omit	C3	-75	5	Causality
35	Female	30	Ambiguous	C1	100	5	Causality
35	Female	30	Ambiguous	C2	1	5	Causality
35	Female	30	Ambiguous	C3	-75	5	Causality
36	Female	31	Unambiguous	C1	67	5	Causality
36	Female	31	Unambiguous	C2	0	5	Causality
36	Female	31	Unambiguous	C3	-66	5	Causality
36	Female	31	Omit	C1	80	5	Causality
36	Female	31	Omit	C2	1	5	Causality
36	Female	31	Omit	C3	-65	5	Causality
36	Female	31	Ambiguous	C1	51	5	Causality
36	Female	31	Ambiguous	C2	0	5	Causality
36	Female	31	Ambiguous	C3	-26	5	Causality
37	Female	27	Unambiguous	C1	37	5	Causality
37	Female	27	Unambiguous	C2	86	5	Causality
37	Female	27	Unambiguous	C3	-28	5	Causality
37	Female	27	Omit	C1	77	5	Causality
37	Female	27	Omit	C2	88	5	Causality
37	Female	27	Omit	C3	-26	5	Causality
37	Female	27	Ambiguous	C1	34	5	Causality
37	Female	27	Ambiguous	C2	92	5	Causality
37	Female	27	Ambiguous	C3	-72	5	Causality
38	Male	56	Unambiguous	C1	93	5	Causality
38	Male	56	Unambiguous	C2	91	5	Causality
38	Male	56	Unambiguous	C3	-95	5	Causality
38	Male	56	Omit	C1	88	5	Causality
38	Male	56	Omit	C2	91	5	Causality
38	Male	56	Omit	C3	-94	5	Causality
38	Male	56	Ambiguous	C1	90	5	Causality
38	Male	56	Ambiguous	C2	100	5	Causality
38	Male	56	Ambiguous	C3	-98	5	Causality
39	Female	44	Unambiguous	C1	100	5	Causality
39	Female	44	Unambiguous	C2	0	5	Causality
39	Female	44	Unambiguous	C3	-100	5	Causality
39	Female	44	Omit	C1	100	5	Causality
39	Female	44	Omit	C2	27	5	Causality
39	Female	44	Omit	C3	-100	5	Causality
39	Female	44	Ambiguous	C1	77	5	Causality
39	Female	44	Ambiguous	C2	0	5	Causality
39	Female	44	Ambiguous	C3	-51	5	Causality
40	Male	55	Unambiguous	C1	75	5	Causality
40	Male	55	Unambiguous	C2	0	5	Causality
40	Male	55	Unambiguous	C3	-66	5	Causality
40	Male	55	Omit	C1	82	5	Causality
40	Male	55	Omit	C2	0	5	Causality
40	Male	55	Omit	C3	-76	5	Causality
40	Male	55	Ambiguous	C1	57	5	Causality
40	Male	55	Ambiguous	C2	-15	5	Causality
40	Male	55	Ambiguous	C3	-80	5	Causality
41	Female	30	Unambiguous	C1	87	5	Causality
41	Female	30	Unambiguous	C2	0	5	Causality
41	Female	30	Unambiguous	C3	-77	5	Causality
41	Female	30	Omit	C1	94	5	Causality
41	Female	30	Omit	C2	0	5	Causality
41	Female	30	Omit	C3	-97	5	Causality
41	Female	30	Ambiguous	C1	77	5	Causality
41	Female	30	Ambiguous	C2	-24	5	Causality
41	Female	30	Ambiguous	C3	-51	5	Causality
42	Female	54	Unambiguous	C1	73	5	Causality
42	Female	54	Unambiguous	C2	2	5	Causality
42	Female	54	Unambiguous	C3	-91	5	Causality
42	Female	54	Omit	C1	89	5	Causality
42	Female	54	Omit	C2	56	5	Causality
42	Female	54	Omit	C3	-93	5	Causality
42	Female	54	Ambiguous	C1	88	5	Causality
42	Female	54	Ambiguous	C2	50	5	Causality
42	Female	54	Ambiguous	C3	-69	5	Causality
43	Male	37	Unambiguous	C1	75	5	Causality
43	Male	37	Unambiguous	C2	1	5	Causality
43	Male	37	Unambiguous	C3	-76	5	Causality
43	Male	37	Omit	C1	78	5	Causality
43	Male	37	Omit	C2	27	5	Causality
43	Male	37	Omit	C3	-99	5	Causality
43	Male	37	Ambiguous	C1	69	5	Causality
43	Male	37	Ambiguous	C2	52	5	Causality
43	Male	37	Ambiguous	C3	-78	5	Causality
44	Male	53	Unambiguous	C1	100	5	Causality
44	Male	53	Unambiguous	C2	0	5	Causality
44	Male	53	Unambiguous	C3	-100	5	Causality
44	Male	53	Omit	C1	100	5	Causality
44	Male	53	Omit	C2	26	5	Causality
44	Male	53	Omit	C3	-100	5	Causality
44	Male	53	Ambiguous	C1	100	5	Causality
44	Male	53	Ambiguous	C2	-26	5	Causality
44	Male	53	Ambiguous	C3	-100	5	Causality
45	Male	31	Unambiguous	C1	79	5	Causality
45	Male	31	Unambiguous	C2	0	5	Causality
45	Male	31	Unambiguous	C3	-82	5	Causality
45	Male	31	Omit	C1	33	5	Causality
45	Male	31	Omit	C2	39	5	Causality
45	Male	31	Omit	C3	-52	5	Causality
45	Male	31	Ambiguous	C1	61	5	Causality
45	Male	31	Ambiguous	C2	0	5	Causality
45	Male	31	Ambiguous	C3	-83	5	Causality
46	Female	43	Unambiguous	C1	100	5	Causality
46	Female	43	Unambiguous	C2	0	5	Causality
46	Female	43	Unambiguous	C3	-97	5	Causality
46	Female	43	Omit	C1	100	5	Causality
46	Female	43	Omit	C2	100	5	Causality
46	Female	43	Omit	C3	-100	5	Causality
46	Female	43	Ambiguous	C1	77	5	Causality
46	Female	43	Ambiguous	C2	9	5	Causality
46	Female	43	Ambiguous	C3	-88	5	Causality
47	Female	55	Unambiguous	C1	87	5	Causality
47	Female	55	Unambiguous	C2	0	5	Causality
47	Female	55	Unambiguous	C3	-85	5	Causality
47	Female	55	Omit	C1	71	5	Causality
47	Female	55	Omit	C2	-13	5	Causality
47	Female	55	Omit	C3	-86	5	Causality
47	Female	55	Ambiguous	C1	63	5	Causality
47	Female	55	Ambiguous	C2	0	5	Causality
47	Female	55	Ambiguous	C3	-73	5	Causality
48	Female	34	Unambiguous	C1	78	5	Causality
48	Female	34	Unambiguous	C2	3	5	Causality
48	Female	34	Unambiguous	C3	-78	5	Causality
48	Female	34	Omit	C1	86	5	Causality
48	Female	34	Omit	C2	-37	5	Causality
48	Female	34	Omit	C3	-73	5	Causality
48	Female	34	Ambiguous	C1	49	5	Causality
48	Female	34	Ambiguous	C2	-17	5	Causality
48	Female	34	Ambiguous	C3	-34	5	Causality
49	Male	40	Unambiguous	C1	77	5	Causality
49	Male	40	Unambiguous	C2	2	5	Causality
49	Male	40	Unambiguous	C3	-71	5	Causality
49	Male	40	Omit	C1	77	5	Causality
49	Male	40	Omit	C2	11	5	Causality
49	Male	40	Omit	C3	-87	5	Causality
49	Male	40	Ambiguous	C1	77	5	Causality
49	Male	40	Ambiguous	C2	2	5	Causality
49	Male	40	Ambiguous	C3	-70	5	Causality
50	Female	64	Unambiguous	C1	75	5	Causality
50	Female	64	Unambiguous	C2	-1	5	Causality
50	Female	64	Unambiguous	C3	-81	5	Causality
50	Female	64	Omit	C1	82	5	Causality
50	Female	64	Omit	C2	18	5	Causality
50	Female	64	Omit	C3	-77	5	Causality
50	Female	64	Ambiguous	C1	68	5	Causality
50	Female	64	Ambiguous	C2	-1	5	Causality
50	Female	64	Ambiguous	C3	-43	5	Causality
51	Male	48	Unambiguous	C1	65	5	Causality
51	Male	48	Unambiguous	C2	0	5	Causality
51	Male	48	Unambiguous	C3	-65	5	Causality
51	Male	48	Omit	C1	90	5	Causality
51	Male	48	Omit	C2	5	5	Causality
51	Male	48	Omit	C3	-78	5	Causality
51	Male	48	Ambiguous	C1	40	5	Causality
51	Male	48	Ambiguous	C2	0	5	Causality
51	Male	48	Ambiguous	C3	-51	5	Causality
52	Male	38	Unambiguous	C1	76	5	Causality
52	Male	38	Unambiguous	C2	1	5	Causality
52	Male	38	Unambiguous	C3	-77	5	Causality
52	Male	38	Omit	C1	86	5	Causality
52	Male	38	Omit	C2	1	5	Causality
52	Male	38	Omit	C3	-41	5	Causality
52	Male	38	Ambiguous	C1	78	5	Causality
52	Male	38	Ambiguous	C2	1	5	Causality
52	Male	38	Ambiguous	C3	-78	5	Causality
53	Female	48	Unambiguous	C1	78	5	Causality
53	Female	48	Unambiguous	C2	-82	5	Causality
53	Female	48	Unambiguous	C3	-60	5	Causality
53	Female	48	Omit	C1	86	5	Causality
53	Female	48	Omit	C2	-8	5	Causality
53	Female	48	Omit	C3	-78	5	Causality
53	Female	48	Ambiguous	C1	56	5	Causality
53	Female	48	Ambiguous	C2	25	5	Causality
53	Female	48	Ambiguous	C3	-38	5	Causality
54	Female	59	Unambiguous	C1	72	6	Ignore
54	Female	59	Unambiguous	C2	3	6	Ignore
54	Female	59	Unambiguous	C3	-80	6	Ignore
54	Female	59	Omit	C1	77	6	Ignore
54	Female	59	Omit	C2	4	6	Ignore
54	Female	59	Omit	C3	-92	6	Ignore
54	Female	59	Ambiguous	C1	73	6	Ignore
54	Female	59	Ambiguous	C2	-12	6	Ignore
54	Female	59	Ambiguous	C3	-100	6	Ignore
55	Female	41	Unambiguous	C1	60	6	Ignore
55	Female	41	Unambiguous	C2	-100	6	Ignore
55	Female	41	Unambiguous	C3	-60	6	Ignore
55	Female	41	Omit	C1	76	6	Ignore
55	Female	41	Omit	C2	-15	6	Ignore
55	Female	41	Omit	C3	-68	6	Ignore
55	Female	41	Ambiguous	C1	51	6	Ignore
55	Female	41	Ambiguous	C2	24	6	Ignore
55	Female	41	Ambiguous	C3	-25	6	Ignore
56	Female	34	Unambiguous	C1	86	6	Ignore
56	Female	34	Unambiguous	C2	1	6	Ignore
56	Female	34	Unambiguous	C3	-75	6	Ignore
56	Female	34	Omit	C1	70	6	Ignore
56	Female	34	Omit	C2	-10	6	Ignore
56	Female	34	Omit	C3	-85	6	Ignore
56	Female	34	Ambiguous	C1	50	6	Ignore
56	Female	34	Ambiguous	C2	0	6	Ignore
56	Female	34	Ambiguous	C3	-65	6	Ignore

## Sheet: Shou_Experiment2_data
subject	gender	age	nback	aospan	tospan	rating	sample	ambiguity	contingency
1	male	21	4	31	47	32	16	Unambiguous	C1
1	male	21	4	31	47	17	16	Unambiguous	C2
1	male	21	4	31	47	-92	16	Unambiguous	C3
1	male	21	4	31	47	50	32	Unambiguous	C1
1	male	21	4	31	47	5	32	Unambiguous	C2
1	male	21	4	31	47	-80	32	Unambiguous	C3
1	male	21	4	31	47	60	16	ambiguous	C1
1	male	21	4	31	47	0	16	ambiguous	C2
1	male	21	4	31	47	-25	16	ambiguous	C3
1	male	21	4	31	47	50	32	ambiguous	C1
1	male	21	4	31	47	0	32	ambiguous	C2
1	male	21	4	31	47	-70	32	ambiguous	C3
2	female	20	4	43	59	50	16	Unambiguous	C1
2	female	20	4	43	59	-51	16	Unambiguous	C2
2	female	20	4	43	59	-82	16	Unambiguous	C3
2	female	20	4	43	59	92	32	Unambiguous	C1
2	female	20	4	43	59	0	32	Unambiguous	C2
2	female	20	4	43	59	-84	32	Unambiguous	C3
2	female	20	4	43	59	50	16	ambiguous	C1
2	female	20	4	43	59	-37	16	ambiguous	C2
2	female	20	4	43	59	0	16	ambiguous	C3
2	female	20	4	43	59	81	32	ambiguous	C1
2	female	20	4	43	59	9	32	ambiguous	C2
2	female	20	4	43	59	0	32	ambiguous	C3
3	female	20	3.33333	68	73	50	16	Unambiguous	C1
3	female	20	3.33333	68	73	89	16	Unambiguous	C2
3	female	20	3.33333	68	73	-75	16	Unambiguous	C3
3	female	20	3.33333	68	73	75	32	Unambiguous	C1
3	female	20	3.33333	68	73	61	32	Unambiguous	C2
3	female	20	3.33333	68	73	-75	32	Unambiguous	C3
3	female	20	3.33333	68	73	59	16	ambiguous	C1
3	female	20	3.33333	68	73	-10	16	ambiguous	C2
3	female	20	3.33333	68	73	-30	16	ambiguous	C3
3	female	20	3.33333	68	73	50	32	ambiguous	C1
3	female	20	3.33333	68	73	75	32	ambiguous	C2
3	female	20	3.33333	68	73	-76	32	ambiguous	C3
4	female	21	4.44444	59	70	86	16	Unambiguous	C1
4	female	21	4.44444	59	70	-9	16	Unambiguous	C2
4	female	21	4.44444	59	70	-50	16	Unambiguous	C3
4	female	21	4.44444	59	70	57	32	Unambiguous	C1
4	female	21	4.44444	59	70	-39	32	Unambiguous	C2
4	female	21	4.44444	59	70	-25	32	Unambiguous	C3
4	female	21	4.44444	59	70	50	16	ambiguous	C1
4	female	21	4.44444	59	70	0	16	ambiguous	C2
4	female	21	4.44444	59	70	-29	16	ambiguous	C3
4	female	21	4.44444	59	70	74	32	ambiguous	C1
4	female	21	4.44444	59	70	0	32	ambiguous	C2
4	female	21	4.44444	59	70	-42	32	ambiguous	C3
5	female	21	4.44444	43	60	75	16	Unambiguous	C1
5	female	21	4.44444	43	60	-25	16	Unambiguous	C2
5	female	21	4.44444	43	60	-50	16	Unambiguous	C3
5	female	21	4.44444	43	60	75	32	Unambiguous	C1
5	female	21	4.44444	43	60	0	32	Unambiguous	C2
5	female	21	4.44444	43	60	-75	32	Unambiguous	C3
5	female	21	4.44444	43	60	-50	16	ambiguous	C1
5	female	21	4.44444	43	60	0	16	ambiguous	C2
5	female	21	4.44444	43	60	0	16	ambiguous	C3
5	female	21	4.44444	43	60	50	32	ambiguous	C1
5	female	21	4.44444	43	60	0	32	ambiguous	C2
5	female	21	4.44444	43	60	-75	32	ambiguous	C3
6	male	22	4	54	67	0	16	Unambiguous	C1
6	male	22	4	54	67	50	16	Unambiguous	C2
6	male	22	4	54	67	-75	16	Unambiguous	C3
6	male	22	4	54	67	75	32	Unambiguous	C1
6	male	22	4	54	67	0	32	Unambiguous	C2
6	male	22	4	54	67	0	32	Unambiguous	C3
6	male	22	4	54	67	25	16	ambiguous	C1
6	male	22	4	54	67	0	16	ambiguous	C2
6	male	22	4	54	67	-25	16	ambiguous	C3
6	male	22	4	54	67	25	32	ambiguous	C1
6	male	22	4	54	67	0	32	ambiguous	C2
6	male	22	4	54	67	0	32	ambiguous	C3
7	female	32	4	27	43	80	16	Unambiguous	C1
7	female	32	4	27	43	25	16	Unambiguous	C2
7	female	32	4	27	43	-76	16	Unambiguous	C3
7	female	32	4	27	43	81	32	Unambiguous	C1
7	female	32	4	27	43	39	32	Unambiguous	C2
7	female	32	4	27	43	-65	32	Unambiguous	C3
7	female	32	4	27	43	10	16	ambiguous	C1
7	female	32	4	27	43	-50	16	ambiguous	C2
7	female	32	4	27	43	13	16	ambiguous	C3
7	female	32	4	27	43	25	32	ambiguous	C1
7	female	32	4	27	43	-61	32	ambiguous	C2
7	female	32	4	27	43	-25	32	ambiguous	C3
8	male	20	4.11111	64	72	50	16	Unambiguous	C1
8	male	20	4.11111	64	72	-25	16	Unambiguous	C2
8	male	20	4.11111	64	72	-75	16	Unambiguous	C3
8	male	20	4.11111	64	72	0	32	Unambiguous	C1
8	male	20	4.11111	64	72	50	32	Unambiguous	C2
8	male	20	4.11111	64	72	-75	32	Unambiguous	C3
8	male	20	4.11111	64	72	50	16	ambiguous	C1
8	male	20	4.11111	64	72	25	16	ambiguous	C2
8	male	20	4.11111	64	72	-50	16	ambiguous	C3
8	male	20	4.11111	64	72	0	32	ambiguous	C1
8	male	20	4.11111	64	72	75	32	ambiguous	C2
8	male	20	4.11111	64	72	0	32	ambiguous	C3
9	female	22	4.22222	34	63	50	16	Unambiguous	C1
9	female	22	4.22222	34	63	75	16	Unambiguous	C2
9	female	22	4.22222	34	63	25	16	Unambiguous	C3
9	female	22	4.22222	34	63	25	32	Unambiguous	C1
9	female	22	4.22222	34	63	75	32	Unambiguous	C2
9	female	22	4.22222	34	63	-75	32	Unambiguous	C3
9	female	22	4.22222	34	63	25	16	ambiguous	C1
9	female	22	4.22222	34	63	75	16	ambiguous	C2
9	female	22	4.22222	34	63	-75	16	ambiguous	C3
9	female	22	4.22222	34	63	75	32	ambiguous	C1
9	female	22	4.22222	34	63	75	32	ambiguous	C2
9	female	22	4.22222	34	63	-75	32	ambiguous	C3
10	female	20	3.77778	27	60	49	16	Unambiguous	C1
10	female	20	3.77778	27	60	-33	16	Unambiguous	C2
10	female	20	3.77778	27	60	-50	16	Unambiguous	C3
10	female	20	3.77778	27	60	50	32	Unambiguous	C1
10	female	20	3.77778	27	60	-50	32	Unambiguous	C2
10	female	20	3.77778	27	60	-50	32	Unambiguous	C3
10	female	20	3.77778	27	60	-50	16	ambiguous	C1
10	female	20	3.77778	27	60	-51	16	ambiguous	C2
10	female	20	3.77778	27	60	50	16	ambiguous	C3
10	female	20	3.77778	27	60	64	32	ambiguous	C1
10	female	20	3.77778	27	60	50	32	ambiguous	C2
10	female	20	3.77778	27	60	26	32	ambiguous	C3
11	female	21	1.88889	39	61	75	16	Unambiguous	C1
11	female	21	1.88889	39	61	-75	16	Unambiguous	C2
11	female	21	1.88889	39	61	-76	16	Unambiguous	C3
11	female	21	1.88889	39	61	75	32	Unambiguous	C1
11	female	21	1.88889	39	61	-10	32	Unambiguous	C2
11	female	21	1.88889	39	61	-75	32	Unambiguous	C3
11	female	21	1.88889	39	61	25	16	ambiguous	C1
11	female	21	1.88889	39	61	0	16	ambiguous	C2
11	female	21	1.88889	39	61	0	16	ambiguous	C3
11	female	21	1.88889	39	61	50	32	ambiguous	C1
11	female	21	1.88889	39	61	0	32	ambiguous	C2
11	female	21	1.88889	39	61	15	32	ambiguous	C3
12	male	21	4.44444	44	53	85	16	Unambiguous	C1
12	male	21	4.44444	44	53	-15	16	Unambiguous	C2
12	male	21	4.44444	44	53	74	16	Unambiguous	C3
12	male	21	4.44444	44	53	80	32	Unambiguous	C1
12	male	21	4.44444	44	53	-25	32	Unambiguous	C2
12	male	21	4.44444	44	53	74	32	Unambiguous	C3
12	male	21	4.44444	44	53	80	16	ambiguous	C1
12	male	21	4.44444	44	53	0	16	ambiguous	C2
12	male	21	4.44444	44	53	-63	16	ambiguous	C3
12	male	21	4.44444	44	53	90	32	ambiguous	C1
12	male	21	4.44444	44	53	0	32	ambiguous	C2
12	male	21	4.44444	44	53	-69	32	ambiguous	C3
13	male	23	4.55556	45	64	70	16	Unambiguous	C1
13	male	23	4.55556	45	64	-54	16	Unambiguous	C2
13	male	23	4.55556	45	64	56	16	Unambiguous	C3
13	male	23	4.55556	45	64	70	32	Unambiguous	C1
13	male	23	4.55556	45	64	-50	32	Unambiguous	C2
13	male	23	4.55556	45	64	-75	32	Unambiguous	C3
13	male	23	4.55556	45	64	62	16	ambiguous	C1
13	male	23	4.55556	45	64	45	16	ambiguous	C2
13	male	23	4.55556	45	64	-70	16	ambiguous	C3
13	male	23	4.55556	45	64	70	32	ambiguous	C1
13	male	23	4.55556	45	64	-25	32	ambiguous	C2
13	male	23	4.55556	45	64	-85	32	ambiguous	C3
14	female	24	3.77778	30	59	50	16	Unambiguous	C1
14	female	24	3.77778	30	59	25	16	Unambiguous	C2
14	female	24	3.77778	30	59	-25	16	Unambiguous	C3
14	female	24	3.77778	30	59	25	32	Unambiguous	C1
14	female	24	3.77778	30	59	75	32	Unambiguous	C2
14	female	24	3.77778	30	59	-25	32	Unambiguous	C3
14	female	24	3.77778	30	59	50	16	ambiguous	C1
14	female	24	3.77778	30	59	75	16	ambiguous	C2
14	female	24	3.77778	30	59	-25	16	ambiguous	C3
14	female	24	3.77778	30	59	-25	32	ambiguous	C1
14	female	24	3.77778	30	59	50	32	ambiguous	C2
14	female	24	3.77778	30	59	-25	32	ambiguous	C3
15	female	21	3.33333	27	46	50	16	Unambiguous	C1
15	female	21	3.33333	27	46	90	16	Unambiguous	C2
15	female	21	3.33333	27	46	88	16	Unambiguous	C3
15	female	21	3.33333	27	46	80	32	Unambiguous	C1
15	female	21	3.33333	27	46	80	32	Unambiguous	C2
15	female	21	3.33333	27	46	35	32	Unambiguous	C3
15	female	21	3.33333	27	46	5	16	ambiguous	C1
15	female	21	3.33333	27	46	0	16	ambiguous	C2
15	female	21	3.33333	27	46	-10	16	ambiguous	C3
15	female	21	3.33333	27	46	50	32	ambiguous	C1
15	female	21	3.33333	27	46	0	32	ambiguous	C2
15	female	21	3.33333	27	46	60	32	ambiguous	C3
16	female	42	3.88889	33	52	25	16	Unambiguous	C1
16	female	42	3.88889	33	52	25	16	Unambiguous	C2
16	female	42	3.88889	33	52	25	16	Unambiguous	C3
16	female	42	3.88889	33	52	50	32	Unambiguous	C1
16	female	42	3.88889	33	52	75	32	Unambiguous	C2
16	female	42	3.88889	33	52	25	32	Unambiguous	C3
16	female	42	3.88889	33	52	75	16	ambiguous	C1
16	female	42	3.88889	33	52	25	16	ambiguous	C2
16	female	42	3.88889	33	52	-50	16	ambiguous	C3
16	female	42	3.88889	33	52	50	32	ambiguous	C1
16	female	42	3.88889	33	52	50	32	ambiguous	C2
16	female	42	3.88889	33	52	-50	32	ambiguous	C3
17	female	23	4.22222	30	55	0	16	Unambiguous	C1
17	female	23	4.22222	30	55	0	16	Unambiguous	C2
17	female	23	4.22222	30	55	-55	16	Unambiguous	C3
17	female	23	4.22222	30	55	90	32	Unambiguous	C1
17	female	23	4.22222	30	55	0	32	Unambiguous	C2
17	female	23	4.22222	30	55	-25	32	Unambiguous	C3
17	female	23	4.22222	30	55	90	16	ambiguous	C1
17	female	23	4.22222	30	55	0	16	ambiguous	C2
17	female	23	4.22222	30	55	-60	16	ambiguous	C3
17	female	23	4.22222	30	55	50	32	ambiguous	C1
17	female	23	4.22222	30	55	0	32	ambiguous	C2
17	female	23	4.22222	30	55	-17	32	ambiguous	C3
18	male	22	3.44444	23	39	75	16	Unambiguous	C1
18	male	22	3.44444	23	39	50	16	Unambiguous	C2
18	male	22	3.44444	23	39	50	16	Unambiguous	C3
18	male	22	3.44444	23	39	25	32	Unambiguous	C1
18	male	22	3.44444	23	39	25	32	Unambiguous	C2
18	male	22	3.44444	23	39	-25	32	Unambiguous	C3
18	male	22	3.44444	23	39	75	16	ambiguous	C1
18	male	22	3.44444	23	39	75	16	ambiguous	C2
18	male	22	3.44444	23	39	-75	16	ambiguous	C3
18	male	22	3.44444	23	39	25	32	ambiguous	C1
18	male	22	3.44444	23	39	50	32	ambiguous	C2
18	male	22	3.44444	23	39	-50	32	ambiguous	C3
19	female	20	4.55556	56	68	75	16	Unambiguous	C1
19	female	20	4.55556	56	68	50	16	Unambiguous	C2
19	female	20	4.55556	56	68	-15	16	Unambiguous	C3
19	female	20	4.55556	56	68	85	32	Unambiguous	C1
19	female	20	4.55556	56	68	10	32	Unambiguous	C2
19	female	20	4.55556	56	68	-85	32	Unambiguous	C3
19	female	20	4.55556	56	68	15	16	ambiguous	C1
19	female	20	4.55556	56	68	0	16	ambiguous	C2
19	female	20	4.55556	56	68	-10	16	ambiguous	C3
19	female	20	4.55556	56	68	15	32	ambiguous	C1
19	female	20	4.55556	56	68	0	32	ambiguous	C2
19	female	20	4.55556	56	68	-20	32	ambiguous	C3
20	female	21	3.55556	14	34	25	16	Unambiguous	C1
20	female	21	3.55556	14	34	75	16	Unambiguous	C2
20	female	21	3.55556	14	34	-50	16	Unambiguous	C3
20	female	21	3.55556	14	34	25	32	Unambiguous	C1
20	female	21	3.55556	14	34	13	32	Unambiguous	C2
20	female	21	3.55556	14	34	0	32	Unambiguous	C3
20	female	21	3.55556	14	34	50	16	ambiguous	C1
20	female	21	3.55556	14	34	25	16	ambiguous	C2
20	female	21	3.55556	14	34	-86	16	ambiguous	C3
20	female	21	3.55556	14	34	25	32	ambiguous	C1
20	female	21	3.55556	14	34	25	32	ambiguous	C2
20	female	21	3.55556	14	34	-50	32	ambiguous	C3
21	female	21	4.44444	48	61	75	16	Unambiguous	C1
21	female	21	4.44444	48	61	50	16	Unambiguous	C2
21	female	21	4.44444	48	61	-50	16	Unambiguous	C3
21	female	21	4.44444	48	61	75	32	Unambiguous	C1
21	female	21	4.44444	48	61	75	32	Unambiguous	C2
21	female	21	4.44444	48	61	-25	32	Unambiguous	C3
21	female	21	4.44444	48	61	50	16	ambiguous	C1
21	female	21	4.44444	48	61	25	16	ambiguous	C2
21	female	21	4.44444	48	61	25	16	ambiguous	C3
21	female	21	4.44444	48	61	50	32	ambiguous	C1
21	female	21	4.44444	48	61	25	32	ambiguous	C2
21	female	21	4.44444	48	61	-50	32	ambiguous	C3
22	female	21	4.11111	52	59	37	16	Unambiguous	C1
22	female	21	4.11111	52	59	-25	16	Unambiguous	C2
22	female	21	4.11111	52	59	25	16	Unambiguous	C3
22	female	21	4.11111	52	59	75	32	Unambiguous	C1
22	female	21	4.11111	52	59	-25	32	Unambiguous	C2
22	female	21	4.11111	52	59	-25	32	Unambiguous	C3
22	female	21	4.11111	52	59	25	16	ambiguous	C1
22	female	21	4.11111	52	59	0	16	ambiguous	C2
22	female	21	4.11111	52	59	-36	16	ambiguous	C3
22	female	21	4.11111	52	59	75	32	ambiguous	C1
22	female	21	4.11111	52	59	0	32	ambiguous	C2
22	female	21	4.11111	52	59	-50	32	ambiguous	C3
23	female	29	4.44444	38	61	75	16	Unambiguous	C1
23	female	29	4.44444	38	61	0	16	Unambiguous	C2
23	female	29	4.44444	38	61	-74	16	Unambiguous	C3
23	female	29	4.44444	38	61	71	32	Unambiguous	C1
23	female	29	4.44444	38	61	0	32	Unambiguous	C2
23	female	29	4.44444	38	61	-80	32	Unambiguous	C3
23	female	29	4.44444	38	61	50	16	ambiguous	C1
23	female	29	4.44444	38	61	0	16	ambiguous	C2
23	female	29	4.44444	38	61	0	16	ambiguous	C3
23	female	29	4.44444	38	61	12	32	ambiguous	C1
23	female	29	4.44444	38	61	0	32	ambiguous	C2
23	female	29	4.44444	38	61	80	32	ambiguous	C3
24	male	32	3.88889	56	65	10	16	Unambiguous	C1
24	male	32	3.88889	56	65	-60	16	Unambiguous	C2
24	male	32	3.88889	56	65	-80	16	Unambiguous	C3
24	male	32	3.88889	56	65	40	32	Unambiguous	C1
24	male	32	3.88889	56	65	-57	32	Unambiguous	C2
24	male	32	3.88889	56	65	0	32	Unambiguous	C3
24	male	32	3.88889	56	65	0	16	ambiguous	C1
24	male	32	3.88889	56	65	0	16	ambiguous	C2
24	male	32	3.88889	56	65	-55	16	ambiguous	C3
24	male	32	3.88889	56	65	75	32	ambiguous	C1
24	male	32	3.88889	56	65	0	32	ambiguous	C2
24	male	32	3.88889	56	65	-25	32	ambiguous	C3
25	female	36	4.55556	19	43	65	16	Unambiguous	C1
25	female	36	4.55556	19	43	-7	16	Unambiguous	C2
25	female	36	4.55556	19	43	-24	16	Unambiguous	C3
25	female	36	4.55556	19	43	40	32	Unambiguous	C1
25	female	36	4.55556	19	43	10	32	Unambiguous	C2
25	female	36	4.55556	19	43	-32	32	Unambiguous	C3
25	female	36	4.55556	19	43	70	16	ambiguous	C1
25	female	36	4.55556	19	43	0	16	ambiguous	C2
25	female	36	4.55556	19	43	-77	16	ambiguous	C3
25	female	36	4.55556	19	43	53	32	ambiguous	C1
25	female	36	4.55556	19	43	-13	32	ambiguous	C2
25	female	36	4.55556	19	43	-23	32	ambiguous	C3
26	female	20	4.22222	34	52	83	16	Unambiguous	C1
26	female	20	4.22222	34	52	0	16	Unambiguous	C2
26	female	20	4.22222	34	52	-75	16	Unambiguous	C3
26	female	20	4.22222	34	52	91	32	Unambiguous	C1
26	female	20	4.22222	34	52	0	32	Unambiguous	C2
26	female	20	4.22222	34	52	-100	32	Unambiguous	C3
26	female	20	4.22222	34	52	64	16	ambiguous	C1
26	female	20	4.22222	34	52	0	16	ambiguous	C2
26	female	20	4.22222	34	52	-53	16	ambiguous	C3
26	female	20	4.22222	34	52	53	32	ambiguous	C1
26	female	20	4.22222	34	52	-11	32	ambiguous	C2
26	female	20	4.22222	34	52	-45	32	ambiguous	C3
27	female	24	3.55556	26	48	75	16	Unambiguous	C1
27	female	24	3.55556	26	48	0	16	Unambiguous	C2
27	female	24	3.55556	26	48	-50	16	Unambiguous	C3
27	female	24	3.55556	26	48	100	32	Unambiguous	C1
27	female	24	3.55556	26	48	75	32	Unambiguous	C2
27	female	24	3.55556	26	48	0	32	Unambiguous	C3
27	female	24	3.55556	26	48	75	16	ambiguous	C1
27	female	24	3.55556	26	48	0	16	ambiguous	C2
27	female	24	3.55556	26	48	-100	16	ambiguous	C3
27	female	24	3.55556	26	48	75	32	ambiguous	C1
27	female	24	3.55556	26	48	0	32	ambiguous	C2
27	female	24	3.55556	26	48	-100	32	ambiguous	C3
28	male	20	2.66667	34	55	95	16	Unambiguous	C1
28	male	20	2.66667	34	55	0	16	Unambiguous	C2
28	male	20	2.66667	34	55	-100	16	Unambiguous	C3
28	male	20	2.66667	34	55	80	32	Unambiguous	C1
28	male	20	2.66667	34	55	0	32	Unambiguous	C2
28	male	20	2.66667	34	55	-100	32	Unambiguous	C3
28	male	20	2.66667	34	55	40	16	ambiguous	C1
28	male	20	2.66667	34	55	0	16	ambiguous	C2
28	male	20	2.66667	34	55	-46	16	ambiguous	C3
28	male	20	2.66667	34	55	20	32	ambiguous	C1
28	male	20	2.66667	34	55	0	32	ambiguous	C2
28	male	20	2.66667	34	55	-59	32	ambiguous	C3
29	male	19	5	54	69	60	16	Unambiguous	C1
29	male	19	5	54	69	0	16	Unambiguous	C2
29	male	19	5	54	69	-35	16	Unambiguous	C3
29	male	19	5	54	69	75	32	Unambiguous	C1
29	male	19	5	54	69	10	32	Unambiguous	C2
29	male	19	5	54	69	-30	32	Unambiguous	C3
29	male	19	5	54	69	40	16	ambiguous	C1
29	male	19	5	54	69	0	16	ambiguous	C2
29	male	19	5	54	69	-50	16	ambiguous	C3
29	male	19	5	54	69	60	32	ambiguous	C1
29	male	19	5	54	69	0	32	ambiguous	C2
29	male	19	5	54	69	-50	32	ambiguous	C3
30	male	20	4.11111	55	69	69	16	Unambiguous	C1
30	male	20	4.11111	55	69	25	16	Unambiguous	C2
30	male	20	4.11111	55	69	-50	16	Unambiguous	C3
30	male	20	4.11111	55	69	75	32	Unambiguous	C1
30	male	20	4.11111	55	69	50	32	Unambiguous	C2
30	male	20	4.11111	55	69	-75	32	Unambiguous	C3
30	male	20	4.11111	55	69	65	16	ambiguous	C1
30	male	20	4.11111	55	69	25	16	ambiguous	C2
30	male	20	4.11111	55	69	-41	16	ambiguous	C3
30	male	20	4.11111	55	69	61	32	ambiguous	C1
30	male	20	4.11111	55	69	75	32	ambiguous	C2
30	male	20	4.11111	55	69	-67	32	ambiguous	C3
31	female	18	4.55556	45	59	50	16	Unambiguous	C1
31	female	18	4.55556	45	59	0	16	Unambiguous	C2
31	female	18	4.55556	45	59	-50	16	Unambiguous	C3
31	female	18	4.55556	45	59	0	32	Unambiguous	C1
31	female	18	4.55556	45	59	-25	32	Unambiguous	C2
31	female	18	4.55556	45	59	-75	32	Unambiguous	C3
31	female	18	4.55556	45	59	0	16	ambiguous	C1
31	female	18	4.55556	45	59	0	16	ambiguous	C2
31	female	18	4.55556	45	59	-50	16	ambiguous	C3
31	female	18	4.55556	45	59	50	32	ambiguous	C1
31	female	18	4.55556	45	59	0	32	ambiguous	C2
31	female	18	4.55556	45	59	-50	32	ambiguous	C3
32	male	19	4.66667	47	61	50	16	Unambiguous	C1
32	male	19	4.66667	47	61	25	16	Unambiguous	C2
32	male	19	4.66667	47	61	25	16	Unambiguous	C3
32	male	19	4.66667	47	61	50	32	Unambiguous	C1
32	male	19	4.66667	47	61	50	32	Unambiguous	C2
32	male	19	4.66667	47	61	-25	32	Unambiguous	C3
32	male	19	4.66667	47	61	75	16	ambiguous	C1
32	male	19	4.66667	47	61	75	16	ambiguous	C2
32	male	19	4.66667	47	61	-50	16	ambiguous	C3
32	male	19	4.66667	47	61	50	32	ambiguous	C1
32	male	19	4.66667	47	61	50	32	ambiguous	C2
32	male	19	4.66667	47	61	-50	32	ambiguous	C3
33	male	20	4.55556	43	59	75	16	Unambiguous	C1
33	male	20	4.55556	43	59	0	16	Unambiguous	C2
33	male	20	4.55556	43	59	-50	16	Unambiguous	C3
33	male	20	4.55556	43	59	75	32	Unambiguous	C1
33	male	20	4.55556	43	59	0	32	Unambiguous	C2
33	male	20	4.55556	43	59	-50	32	Unambiguous	C3
33	male	20	4.55556	43	59	50	16	ambiguous	C1
33	male	20	4.55556	43	59	0	16	ambiguous	C2
33	male	20	4.55556	43	59	-50	16	ambiguous	C3
33	male	20	4.55556	43	59	50	32	ambiguous	C1
33	male	20	4.55556	43	59	0	32	ambiguous	C2
33	male	20	4.55556	43	59	-25	32	ambiguous	C3
34	female	20	2.88889	21	45	75	16	Unambiguous	C1
34	female	20	2.88889	21	45	25	16	Unambiguous	C2
34	female	20	2.88889	21	45	-50	16	Unambiguous	C3
34	female	20	2.88889	21	45	25	32	Unambiguous	C1
34	female	20	2.88889	21	45	0	32	Unambiguous	C2
34	female	20	2.88889	21	45	-75	32	Unambiguous	C3
34	female	20	2.88889	21	45	50	16	ambiguous	C1
34	female	20	2.88889	21	45	50	16	ambiguous	C2
34	female	20	2.88889	21	45	0	16	ambiguous	C3
34	female	20	2.88889	21	45	50	32	ambiguous	C1
34	female	20	2.88889	21	45	25	32	ambiguous	C2
34	female	20	2.88889	21	45	-25	32	ambiguous	C3
35	male	18	4.88889	54	67	20	16	Unambiguous	C1
35	male	18	4.88889	54	67	80	16	Unambiguous	C2
35	male	18	4.88889	54	67	-80	16	Unambiguous	C3
35	male	18	4.88889	54	67	25	32	Unambiguous	C1
35	male	18	4.88889	54	67	12	32	Unambiguous	C2
35	male	18	4.88889	54	67	-85	32	Unambiguous	C3
35	male	18	4.88889	54	67	82	16	ambiguous	C1
35	male	18	4.88889	54	67	61	16	ambiguous	C2
35	male	18	4.88889	54	67	-49	16	ambiguous	C3
35	male	18	4.88889	54	67	80	32	ambiguous	C1
35	male	18	4.88889	54	67	75	32	ambiguous	C2
35	male	18	4.88889	54	67	-100	32	ambiguous	C3
36	male	19	3.55556	35	58	30	16	Unambiguous	C1
36	male	19	3.55556	35	58	19	16	Unambiguous	C2
36	male	19	3.55556	35	58	-20	16	Unambiguous	C3
36	male	19	3.55556	35	58	36	32	Unambiguous	C1
36	male	19	3.55556	35	58	0	32	Unambiguous	C2
36	male	19	3.55556	35	58	-36	32	Unambiguous	C3
36	male	19	3.55556	35	58	25	16	ambiguous	C1
36	male	19	3.55556	35	58	9	16	ambiguous	C2
36	male	19	3.55556	35	58	-20	16	ambiguous	C3
36	male	19	3.55556	35	58	27	32	ambiguous	C1
36	male	19	3.55556	35	58	9	32	ambiguous	C2
36	male	19	3.55556	35	58	-26	32	ambiguous	C3
37	female	18	4.66667	61	73	75	16	Unambiguous	C1
37	female	18	4.66667	61	73	-25	16	Unambiguous	C2
37	female	18	4.66667	61	73	-75	16	Unambiguous	C3
37	female	18	4.66667	61	73	75	32	Unambiguous	C1
37	female	18	4.66667	61	73	0	32	Unambiguous	C2
37	female	18	4.66667	61	73	-75	32	Unambiguous	C3
37	female	18	4.66667	61	73	50	16	ambiguous	C1
37	female	18	4.66667	61	73	0	16	ambiguous	C2
37	female	18	4.66667	61	73	-50	16	ambiguous	C3
37	female	18	4.66667	61	73	75	32	ambiguous	C1
37	female	18	4.66667	61	73	0	32	ambiguous	C2
37	female	18	4.66667	61	73	-50	32	ambiguous	C3
38	male	26	3.66667	44	58	75	16	Unambiguous	C1
38	male	26	3.66667	44	58	90	16	Unambiguous	C2
38	male	26	3.66667	44	58	-87	16	Unambiguous	C3
38	male	26	3.66667	44	58	75	32	Unambiguous	C1
38	male	26	3.66667	44	58	80	32	Unambiguous	C2
38	male	26	3.66667	44	58	-66	32	Unambiguous	C3
38	male	26	3.66667	44	58	50	16	ambiguous	C1
38	male	26	3.66667	44	58	-13	16	ambiguous	C2
38	male	26	3.66667	44	58	-85	16	ambiguous	C3
38	male	26	3.66667	44	58	34	32	ambiguous	C1
38	male	26	3.66667	44	58	13	32	ambiguous	C2
38	male	26	3.66667	44	58	-75	32	ambiguous	C3
39	female	24	4.55556	68	69	85	16	Unambiguous	C1
39	female	24	4.55556	68	69	-25	16	Unambiguous	C2
39	female	24	4.55556	68	69	-20	16	Unambiguous	C3
39	female	24	4.55556	68	69	88	32	Unambiguous	C1
39	female	24	4.55556	68	69	-15	32	Unambiguous	C2
39	female	24	4.55556	68	69	-75	32	Unambiguous	C3
39	female	24	4.55556	68	69	40	16	ambiguous	C1
39	female	24	4.55556	68	69	0	16	ambiguous	C2
39	female	24	4.55556	68	69	-90	16	ambiguous	C3
39	female	24	4.55556	68	69	98	32	ambiguous	C1
39	female	24	4.55556	68	69	0	32	ambiguous	C2
39	female	24	4.55556	68	69	-74	32	ambiguous	C3
40	female	23	3	68	72	25	16	Unambiguous	C1
40	female	23	3	68	72	75	16	Unambiguous	C2
40	female	23	3	68	72	-17	16	Unambiguous	C3
40	female	23	3	68	72	75	32	Unambiguous	C1
40	female	23	3	68	72	25	32	Unambiguous	C2
40	female	23	3	68	72	2	32	Unambiguous	C3
40	female	23	3	68	72	25	16	ambiguous	C1
40	female	23	3	68	72	50	16	ambiguous	C2
40	female	23	3	68	72	-50	16	ambiguous	C3
40	female	23	3	68	72	25	32	ambiguous	C1
40	female	23	3	68	72	42	32	ambiguous	C2
40	female	23	3	68	72	-10	32	ambiguous	C3
41	male	21	4.77778	62	67	50	16	Unambiguous	C1
41	male	21	4.77778	62	67	0	16	Unambiguous	C2
41	male	21	4.77778	62	67	-25	16	Unambiguous	C3
41	male	21	4.77778	62	67	50	32	Unambiguous	C1
41	male	21	4.77778	62	67	0	32	Unambiguous	C2
41	male	21	4.77778	62	67	0	32	Unambiguous	C3
41	male	21	4.77778	62	67	75	16	ambiguous	C1
41	male	21	4.77778	62	67	0	16	ambiguous	C2
41	male	21	4.77778	62	67	-75	16	ambiguous	C3
41	male	21	4.77778	62	67	75	32	ambiguous	C1
41	male	21	4.77778	62	67	0	32	ambiguous	C2
41	male	21	4.77778	62	67	-25	32	ambiguous	C3
42	female	22	3.88889	38	63	25	16	Unambiguous	C1
42	female	22	3.88889	38	63	50	16	Unambiguous	C2
42	female	22	3.88889	38	63	-25	16	Unambiguous	C3
42	female	22	3.88889	38	63	75	32	Unambiguous	C1
42	female	22	3.88889	38	63	25	32	Unambiguous	C2
42	female	22	3.88889	38	63	-50	32	Unambiguous	C3
42	female	22	3.88889	38	63	25	16	ambiguous	C1
42	female	22	3.88889	38	63	-50	16	ambiguous	C2
42	female	22	3.88889	38	63	0	16	ambiguous	C3
42	female	22	3.88889	38	63	50	32	ambiguous	C1
42	female	22	3.88889	38	63	-25	32	ambiguous	C2
42	female	22	3.88889	38	63	50	32	ambiguous	C3
43	female	23	4.22222	55	67	74	16	Unambiguous	C1
43	female	23	4.22222	55	67	25	16	Unambiguous	C2
43	female	23	4.22222	55	67	-50	16	Unambiguous	C3
43	female	23	4.22222	55	67	73	32	Unambiguous	C1
43	female	23	4.22222	55	67	50	32	Unambiguous	C2
43	female	23	4.22222	55	67	25	32	Unambiguous	C3
43	female	23	4.22222	55	67	51	16	ambiguous	C1
43	female	23	4.22222	55	67	-25	16	ambiguous	C2
43	female	23	4.22222	55	67	-77	16	ambiguous	C3
43	female	23	4.22222	55	67	26	32	ambiguous	C1
43	female	23	4.22222	55	67	-25	32	ambiguous	C2
43	female	23	4.22222	55	67	-50	32	ambiguous	C3
44	female	24	4.22222	53	62	75	16	Unambiguous	C1
44	female	24	4.22222	53	62	75	16	Unambiguous	C2
44	female	24	4.22222	53	62	-50	16	Unambiguous	C3
44	female	24	4.22222	53	62	50	32	Unambiguous	C1
44	female	24	4.22222	53	62	0	32	Unambiguous	C2
44	female	24	4.22222	53	62	-75	32	Unambiguous	C3
44	female	24	4.22222	53	62	75	16	ambiguous	C1
44	female	24	4.22222	53	62	75	16	ambiguous	C2
44	female	24	4.22222	53	62	-75	16	ambiguous	C3
44	female	24	4.22222	53	62	50	32	ambiguous	C1
44	female	24	4.22222	53	62	75	32	ambiguous	C2
44	female	24	4.22222	53	62	-50	32	ambiguous	C3
45	female	20	3.22222	39	61	75	16	Unambiguous	C1
45	female	20	3.22222	39	61	-61	16	Unambiguous	C2
45	female	20	3.22222	39	61	25	16	Unambiguous	C3
45	female	20	3.22222	39	61	71	32	Unambiguous	C1
45	female	20	3.22222	39	61	-75	32	Unambiguous	C2
45	female	20	3.22222	39	61	33	32	Unambiguous	C3
45	female	20	3.22222	39	61	75	16	ambiguous	C1
45	female	20	3.22222	39	61	70	16	ambiguous	C2
45	female	20	3.22222	39	61	-74	16	ambiguous	C3
45	female	20	3.22222	39	61	62	32	ambiguous	C1
45	female	20	3.22222	39	61	32	32	ambiguous	C2
45	female	20	3.22222	39	61	-62	32	ambiguous	C3
46	male	19	4.11111	50	61	75	16	Unambiguous	C1
46	male	19	4.11111	50	61	0	16	Unambiguous	C2
46	male	19	4.11111	50	61	-75	16	Unambiguous	C3
46	male	19	4.11111	50	61	75	32	Unambiguous	C1
46	male	19	4.11111	50	61	0	32	Unambiguous	C2
46	male	19	4.11111	50	61	-75	32	Unambiguous	C3
46	male	19	4.11111	50	61	50	16	ambiguous	C1
46	male	19	4.11111	50	61	50	16	ambiguous	C2
46	male	19	4.11111	50	61	-75	16	ambiguous	C3
46	male	19	4.11111	50	61	75	32	ambiguous	C1
46	male	19	4.11111	50	61	21	32	ambiguous	C2
46	male	19	4.11111	50	61	-75	32	ambiguous	C3
47	female	NA	3.88889	50	70	-25	16	Unambiguous	C1
47	female	NA	3.88889	50	70	75	16	Unambiguous	C2
47	female	NA	3.88889	50	70	75	16	Unambiguous	C3
47	female	NA	3.88889	50	70	-25	32	Unambiguous	C1
47	female	NA	3.88889	50	70	50	32	Unambiguous	C2
47	female	NA	3.88889	50	70	25	32	Unambiguous	C3
47	female	NA	3.88889	50	70	75	16	ambiguous	C1
47	female	NA	3.88889	50	70	75	16	ambiguous	C2
47	female	NA	3.88889	50	70	-25	16	ambiguous	C3
47	female	NA	3.88889	50	70	50	32	ambiguous	C1
47	female	NA	3.88889	50	70	75	32	ambiguous	C2
47	female	NA	3.88889	50	70	-50	32	ambiguous	C3
49	female	18	4.44444	62	69	50	16	Unambiguous	C1
49	female	18	4.44444	62	69	-25	16	Unambiguous	C2
49	female	18	4.44444	62	69	-60	16	Unambiguous	C3
49	female	18	4.44444	62	69	50	32	Unambiguous	C1
49	female	18	4.44444	62	69	0	32	Unambiguous	C2
49	female	18	4.44444	62	69	-60	32	Unambiguous	C3
49	female	18	4.44444	62	69	80	16	ambiguous	C1
49	female	18	4.44444	62	69	50	16	ambiguous	C2
49	female	18	4.44444	62	69	-70	16	ambiguous	C3
49	female	18	4.44444	62	69	85	32	ambiguous	C1
49	female	18	4.44444	62	69	0	32	ambiguous	C2
49	female	18	4.44444	62	69	-70	32	ambiguous	C3
50	female	20	2.77778	33	57	-22	16	Unambiguous	C1
50	female	20	2.77778	33	57	-54	16	Unambiguous	C2
50	female	20	2.77778	33	57	64	16	Unambiguous	C3
50	female	20	2.77778	33	57	-34	32	Unambiguous	C1
50	female	20	2.77778	33	57	25	32	Unambiguous	C2
50	female	20	2.77778	33	57	-90	32	Unambiguous	C3
50	female	20	2.77778	33	57	-15	16	ambiguous	C1
50	female	20	2.77778	33	57	16	16	ambiguous	C2
50	female	20	2.77778	33	57	14	16	ambiguous	C3
50	female	20	2.77778	33	57	-3	32	ambiguous	C1
50	female	20	2.77778	33	57	49	32	ambiguous	C2
50	female	20	2.77778	33	57	0	32	ambiguous	C3
51	female	20	3.55556	40	58	57	16	Unambiguous	C1
51	female	20	3.55556	40	58	-11	16	Unambiguous	C2
51	female	20	3.55556	40	58	-20	16	Unambiguous	C3
51	female	20	3.55556	40	58	32	32	Unambiguous	C1
51	female	20	3.55556	40	58	-16	32	Unambiguous	C2
51	female	20	3.55556	40	58	-3	32	Unambiguous	C3
51	female	20	3.55556	40	58	25	16	ambiguous	C1
51	female	20	3.55556	40	58	-3	16	ambiguous	C2
51	female	20	3.55556	40	58	-36	16	ambiguous	C3
51	female	20	3.55556	40	58	-25	32	ambiguous	C1
51	female	20	3.55556	40	58	0	32	ambiguous	C2
51	female	20	3.55556	40	58	-4	32	ambiguous	C3
52	female	19	2.33333	40	64	67	16	Unambiguous	C1
52	female	19	2.33333	40	64	42	16	Unambiguous	C2
52	female	19	2.33333	40	64	-35	16	Unambiguous	C3
52	female	19	2.33333	40	64	55	32	Unambiguous	C1
52	female	19	2.33333	40	64	35	32	Unambiguous	C2
52	female	19	2.33333	40	64	-12	32	Unambiguous	C3
52	female	19	2.33333	40	64	75	16	ambiguous	C1
52	female	19	2.33333	40	64	30	16	ambiguous	C2
52	female	19	2.33333	40	64	-64	16	ambiguous	C3
52	female	19	2.33333	40	64	68	32	ambiguous	C1
52	female	19	2.33333	40	64	40	32	ambiguous	C2
52	female	19	2.33333	40	64	-47	32	ambiguous	C3
53	female	19	4.77778	67	73	30	16	Unambiguous	C1
53	female	19	4.77778	67	73	0	16	Unambiguous	C2
53	female	19	4.77778	67	73	-10	16	Unambiguous	C3
53	female	19	4.77778	67	73	30	32	Unambiguous	C1
53	female	19	4.77778	67	73	0	32	Unambiguous	C2
53	female	19	4.77778	67	73	-20	32	Unambiguous	C3
53	female	19	4.77778	67	73	10	16	ambiguous	C1
53	female	19	4.77778	67	73	-10	16	ambiguous	C2
53	female	19	4.77778	67	73	-40	16	ambiguous	C3
53	female	19	4.77778	67	73	15	32	ambiguous	C1
53	female	19	4.77778	67	73	0	32	ambiguous	C2
53	female	19	4.77778	67	73	-50	32	ambiguous	C3
54	female	20	4.77778	55	60	40	16	Unambiguous	C1
54	female	20	4.77778	55	60	0	16	Unambiguous	C2
54	female	20	4.77778	55	60	0	16	Unambiguous	C3
54	female	20	4.77778	55	60	15	32	Unambiguous	C1
54	female	20	4.77778	55	60	5	32	Unambiguous	C2
54	female	20	4.77778	55	60	-10	32	Unambiguous	C3
54	female	20	4.77778	55	60	-25	16	ambiguous	C1
54	female	20	4.77778	55	60	15	16	ambiguous	C2
54	female	20	4.77778	55	60	-30	16	ambiguous	C3
54	female	20	4.77778	55	60	25	32	ambiguous	C1
54	female	20	4.77778	55	60	20	32	ambiguous	C2
54	female	20	4.77778	55	60	-15	32	ambiguous	C3
55	female	21	4.11111	69	74	50	16	Unambiguous	C1
55	female	21	4.11111	69	74	25	16	Unambiguous	C2
55	female	21	4.11111	69	74	25	16	Unambiguous	C3
55	female	21	4.11111	69	74	25	32	Unambiguous	C1
55	female	21	4.11111	69	74	25	32	Unambiguous	C2
55	female	21	4.11111	69	74	0	32	Unambiguous	C3
55	female	21	4.11111	69	74	25	16	ambiguous	C1
55	female	21	4.11111	69	74	50	16	ambiguous	C2
55	female	21	4.11111	69	74	25	16	ambiguous	C3
55	female	21	4.11111	69	74	25	32	ambiguous	C1
55	female	21	4.11111	69	74	50	32	ambiguous	C2
55	female	21	4.11111	69	74	25	32	ambiguous	C3
56	female	19	3.22222	28	52	50	16	Unambiguous	C1
56	female	19	3.22222	28	52	75	16	Unambiguous	C2
56	female	19	3.22222	28	52	-50	16	Unambiguous	C3
56	female	19	3.22222	28	52	25	32	Unambiguous	C1
56	female	19	3.22222	28	52	50	32	Unambiguous	C2
56	female	19	3.22222	28	52	25	32	Unambiguous	C3
56	female	19	3.22222	28	52	80	16	ambiguous	C1
56	female	19	3.22222	28	52	60	16	ambiguous	C2
56	female	19	3.22222	28	52	25	16	ambiguous	C3
56	female	19	3.22222	28	52	-75	32	ambiguous	C1
56	female	19	3.22222	28	52	50	32	ambiguous	C2
56	female	19	3.22222	28	52	25	32	ambiguous	C3
57	female	18	3.44444	28	47	-15	16	Unambiguous	C1
57	female	18	3.44444	28	47	15	16	Unambiguous	C2
57	female	18	3.44444	28	47	-63	16	Unambiguous	C3
57	female	18	3.44444	28	47	0	32	Unambiguous	C1
57	female	18	3.44444	28	47	0	32	Unambiguous	C2
57	female	18	3.44444	28	47	-37	32	Unambiguous	C3
57	female	18	3.44444	28	47	39	16	ambiguous	C1
57	female	18	3.44444	28	47	25	16	ambiguous	C2
57	female	18	3.44444	28	47	-50	16	ambiguous	C3
57	female	18	3.44444	28	47	50	32	ambiguous	C1
57	female	18	3.44444	28	47	0	32	ambiguous	C2
57	female	18	3.44444	28	47	-50	32	ambiguous	C3
58	male	18	4	70	74	25	16	Unambiguous	C1
58	male	18	4	70	74	0	16	Unambiguous	C2
58	male	18	4	70	74	-15	16	Unambiguous	C3
58	male	18	4	70	74	15	32	Unambiguous	C1
58	male	18	4	70	74	5	32	Unambiguous	C2
58	male	18	4	70	74	-20	32	Unambiguous	C3
58	male	18	4	70	74	85	16	ambiguous	C1
58	male	18	4	70	74	10	16	ambiguous	C2
58	male	18	4	70	74	-20	16	ambiguous	C3
58	male	18	4	70	74	85	32	ambiguous	C1
58	male	18	4	70	74	0	32	ambiguous	C2
58	male	18	4	70	74	-25	32	ambiguous	C3
59	female	19	3.88889	11	30	50	16	Unambiguous	C1
59	female	19	3.88889	11	30	25	16	Unambiguous	C2
59	female	19	3.88889	11	30	0	16	Unambiguous	C3
59	female	19	3.88889	11	30	50	32	Unambiguous	C1
59	female	19	3.88889	11	30	0	32	Unambiguous	C2
59	female	19	3.88889	11	30	-50	32	Unambiguous	C3
59	female	19	3.88889	11	30	25	16	ambiguous	C1
59	female	19	3.88889	11	30	0	16	ambiguous	C2
59	female	19	3.88889	11	30	-75	16	ambiguous	C3
59	female	19	3.88889	11	30	25	32	ambiguous	C1
59	female	19	3.88889	11	30	25	32	ambiguous	C2
59	female	19	3.88889	11	30	-50	32	ambiguous	C3
60	male	19	4.33333	70	74	20	16	Unambiguous	C1
60	male	19	4.33333	70	74	0	16	Unambiguous	C2
60	male	19	4.33333	70	74	-40	16	Unambiguous	C3
60	male	19	4.33333	70	74	10	32	Unambiguous	C1
60	male	19	4.33333	70	74	0	32	Unambiguous	C2
60	male	19	4.33333	70	74	-30	32	Unambiguous	C3
60	male	19	4.33333	70	74	20	16	ambiguous	C1
60	male	19	4.33333	70	74	0	16	ambiguous	C2
60	male	19	4.33333	70	74	-20	16	ambiguous	C3
60	male	19	4.33333	70	74	0	32	ambiguous	C1
60	male	19	4.33333	70	74	0	32	ambiguous	C2
60	male	19	4.33333	70	74	-20	32	ambiguous	C3
61	male	18	2.66667	30	51	45	16	Unambiguous	C1
61	male	18	2.66667	30	51	12	16	Unambiguous	C2
61	male	18	2.66667	30	51	-45	16	Unambiguous	C3
61	male	18	2.66667	30	51	38	32	Unambiguous	C1
61	male	18	2.66667	30	51	25	32	Unambiguous	C2
61	male	18	2.66667	30	51	-64	32	Unambiguous	C3
61	male	18	2.66667	30	51	84	16	ambiguous	C1
61	male	18	2.66667	30	51	-37	16	ambiguous	C2
61	male	18	2.66667	30	51	-42	16	ambiguous	C3
61	male	18	2.66667	30	51	37	32	ambiguous	C1
61	male	18	2.66667	30	51	22	32	ambiguous	C2
61	male	18	2.66667	30	51	-30	32	ambiguous	C3
62	male	20	3.77778	55	67	-40	16	Unambiguous	C1
62	male	20	3.77778	55	67	15	16	Unambiguous	C2
62	male	20	3.77778	55	67	-15	16	Unambiguous	C3
62	male	20	3.77778	55	67	40	32	Unambiguous	C1
62	male	20	3.77778	55	67	35	32	Unambiguous	C2
62	male	20	3.77778	55	67	-59	32	Unambiguous	C3
62	male	20	3.77778	55	67	35	16	ambiguous	C1
62	male	20	3.77778	55	67	40	16	ambiguous	C2
62	male	20	3.77778	55	67	-75	16	ambiguous	C3
62	male	20	3.77778	55	67	50	32	ambiguous	C1
62	male	20	3.77778	55	67	-25	32	ambiguous	C2
62	male	20	3.77778	55	67	-35	32	ambiguous	C3
63	female	19	4.55556	68	72	75	16	Unambiguous	C1
63	female	19	4.55556	68	72	75	16	Unambiguous	C2
63	female	19	4.55556	68	72	-75	16	Unambiguous	C3
63	female	19	4.55556	68	72	50	32	Unambiguous	C1
63	female	19	4.55556	68	72	50	32	Unambiguous	C2
63	female	19	4.55556	68	72	-75	32	Unambiguous	C3
63	female	19	4.55556	68	72	75	16	ambiguous	C1
63	female	19	4.55556	68	72	-25	16	ambiguous	C2
63	female	19	4.55556	68	72	-50	16	ambiguous	C3
63	female	19	4.55556	68	72	50	32	ambiguous	C1
63	female	19	4.55556	68	72	-50	32	ambiguous	C2
63	female	19	4.55556	68	72	25	32	ambiguous	C3
64	male	19	4.22222	68	74	66	16	Unambiguous	C1
64	male	19	4.22222	68	74	0	16	Unambiguous	C2
64	male	19	4.22222	68	74	-75	16	Unambiguous	C3
64	male	19	4.22222	68	74	75	32	Unambiguous	C1
64	male	19	4.22222	68	74	25	32	Unambiguous	C2
64	male	19	4.22222	68	74	-36	32	Unambiguous	C3
64	male	19	4.22222	68	74	65	16	ambiguous	C1
64	male	19	4.22222	68	74	0	16	ambiguous	C2
64	male	19	4.22222	68	74	-85	16	ambiguous	C3
64	male	19	4.22222	68	74	84	32	ambiguous	C1
64	male	19	4.22222	68	74	0	32	ambiguous	C2
64	male	19	4.22222	68	74	-100	32	ambiguous	C3
65	male	19	3.11111	57	70	0	16	Unambiguous	C1
65	male	19	3.11111	57	70	0	16	Unambiguous	C2
65	male	19	3.11111	57	70	-8	16	Unambiguous	C3
65	male	19	3.11111	57	70	75	32	Unambiguous	C1
65	male	19	3.11111	57	70	0	32	Unambiguous	C2
65	male	19	3.11111	57	70	-25	32	Unambiguous	C3
65	male	19	3.11111	57	70	50	16	ambiguous	C1
65	male	19	3.11111	57	70	0	16	ambiguous	C2
65	male	19	3.11111	57	70	-37	16	ambiguous	C3
65	male	19	3.11111	57	70	55	32	ambiguous	C1
65	male	19	3.11111	57	70	-25	32	ambiguous	C2
65	male	19	3.11111	57	70	-75	32	ambiguous	C3
66	female	18	3.88889	62	72	20	16	Unambiguous	C1
66	female	18	3.88889	62	72	0	16	Unambiguous	C2
66	female	18	3.88889	62	72	-75	16	Unambiguous	C3
66	female	18	3.88889	62	72	0	32	Unambiguous	C1
66	female	18	3.88889	62	72	0	32	Unambiguous	C2
66	female	18	3.88889	62	72	-75	32	Unambiguous	C3
66	female	18	3.88889	62	72	75	16	ambiguous	C1
66	female	18	3.88889	62	72	0	16	ambiguous	C2
66	female	18	3.88889	62	72	-75	16	ambiguous	C3
66	female	18	3.88889	62	72	75	32	ambiguous	C1
66	female	18	3.88889	62	72	0	32	ambiguous	C2
66	female	18	3.88889	62	72	-75	32	ambiguous	C3
67	female	18	4	75	75	1	16	Unambiguous	C1
67	female	18	4	75	75	51	16	Unambiguous	C2
67	female	18	4	75	75	-14	16	Unambiguous	C3
67	female	18	4	75	75	25	32	Unambiguous	C1
67	female	18	4	75	75	21	32	Unambiguous	C2
67	female	18	4	75	75	0	32	Unambiguous	C3
67	female	18	4	75	75	31	16	ambiguous	C1
67	female	18	4	75	75	-8	16	ambiguous	C2
67	female	18	4	75	75	-87	16	ambiguous	C3
67	female	18	4	75	75	0	32	ambiguous	C1
67	female	18	4	75	75	18	32	ambiguous	C2
67	female	18	4	75	75	-48	32	ambiguous	C3
68	female	18	2.88889	38	60	61	16	Unambiguous	C1
68	female	18	2.88889	38	60	10	16	Unambiguous	C2
68	female	18	2.88889	38	60	-75	16	Unambiguous	C3
68	female	18	2.88889	38	60	62	32	Unambiguous	C1
68	female	18	2.88889	38	60	30	32	Unambiguous	C2
68	female	18	2.88889	38	60	-10	32	Unambiguous	C3
68	female	18	2.88889	38	60	97	16	ambiguous	C1
68	female	18	2.88889	38	60	25	16	ambiguous	C2
68	female	18	2.88889	38	60	25	16	ambiguous	C3
68	female	18	2.88889	38	60	50	32	ambiguous	C1
68	female	18	2.88889	38	60	50	32	ambiguous	C2
68	female	18	2.88889	38	60	-25	32	ambiguous	C3
69	male	19	4	55	66	75	16	Unambiguous	C1
69	male	19	4	55	66	25	16	Unambiguous	C2
69	male	19	4	55	66	-75	16	Unambiguous	C3
69	male	19	4	55	66	50	32	Unambiguous	C1
69	male	19	4	55	66	25	32	Unambiguous	C2
69	male	19	4	55	66	-50	32	Unambiguous	C3
69	male	19	4	55	66	75	16	ambiguous	C1
69	male	19	4	55	66	25	16	ambiguous	C2
69	male	19	4	55	66	-75	16	ambiguous	C3
69	male	19	4	55	66	75	32	ambiguous	C1
69	male	19	4	55	66	25	32	ambiguous	C2
69	male	19	4	55	66	-75	32	ambiguous	C3
70	male	19	2.88889	36	51	50	16	Unambiguous	C1
70	male	19	2.88889	36	51	75	16	Unambiguous	C2
70	male	19	2.88889	36	51	-100	16	Unambiguous	C3
70	male	19	2.88889	36	51	50	32	Unambiguous	C1
70	male	19	2.88889	36	51	75	32	Unambiguous	C2
70	male	19	2.88889	36	51	-100	32	Unambiguous	C3
70	male	19	2.88889	36	51	-75	16	ambiguous	C1
70	male	19	2.88889	36	51	-75	16	ambiguous	C2
70	male	19	2.88889	36	51	-75	16	ambiguous	C3
70	male	19	2.88889	36	51	-75	32	ambiguous	C1
70	male	19	2.88889	36	51	-75	32	ambiguous	C2
70	male	19	2.88889	36	51	-86	32	ambiguous	C3

## Sheet: Shou_Experiment3_data
subject	gender	age	nback	aospan	tospan	ambiguity_location	cognitive_demand	contingency	ambiguity	rating
1	female	19	3.75	29	40	CA	sequential	C1	Unambiguous	50
1	female	19	3.75	29	40	CA	sequential	C2	Unambiguous	0
1	female	19	3.75	29	40	CA	sequential	C3	Unambiguous	0
1	female	19	3.75	29	40	CA	sequential	C1	Ambiguous	25
1	female	19	3.75	29	40	CA	sequential	C2	Ambiguous	25
1	female	19	3.75	29	40	CA	sequential	C3	Ambiguous	-75
1	female	19	3.75	29	40	CA	nonsequential	C1	Unambiguous	75
1	female	19	3.75	29	40	CA	nonsequential	C2	Unambiguous	0
1	female	19	3.75	29	40	CA	nonsequential	C3	Unambiguous	-75
1	female	19	3.75	29	40	CA	nonsequential	C1	Ambiguous	50
1	female	19	3.75	29	40	CA	nonsequential	C2	Ambiguous	0
1	female	19	3.75	29	40	CA	nonsequential	C3	Ambiguous	-75
2	female	21	3.25	37	38	CA	sequential	C1	Unambiguous	50
2	female	21	3.25	37	38	CA	sequential	C2	Unambiguous	50
2	female	21	3.25	37	38	CA	sequential	C3	Unambiguous	-75
2	female	21	3.25	37	38	CA	sequential	C1	Ambiguous	0
2	female	21	3.25	37	38	CA	sequential	C2	Ambiguous	25
2	female	21	3.25	37	38	CA	sequential	C3	Ambiguous	-50
2	female	21	3.25	37	38	CA	nonsequential	C1	Unambiguous	75
2	female	21	3.25	37	38	CA	nonsequential	C2	Unambiguous	0
2	female	21	3.25	37	38	CA	nonsequential	C3	Unambiguous	-75
2	female	21	3.25	37	38	CA	nonsequential	C1	Ambiguous	75
2	female	21	3.25	37	38	CA	nonsequential	C2	Ambiguous	0
2	female	21	3.25	37	38	CA	nonsequential	C3	Ambiguous	-75
3	other	18	3.875	30	45	CA	sequential	C1	Unambiguous	50
3	other	18	3.875	30	45	CA	sequential	C2	Unambiguous	-50
3	other	18	3.875	30	45	CA	sequential	C3	Unambiguous	-50
3	other	18	3.875	30	45	CA	sequential	C1	Ambiguous	50
3	other	18	3.875	30	45	CA	sequential	C2	Ambiguous	25
3	other	18	3.875	30	45	CA	sequential	C3	Ambiguous	-25
3	other	18	3.875	30	45	CA	nonsequential	C1	Unambiguous	50
3	other	18	3.875	30	45	CA	nonsequential	C2	Unambiguous	0
3	other	18	3.875	30	45	CA	nonsequential	C3	Unambiguous	-50
3	other	18	3.875	30	45	CA	nonsequential	C1	Ambiguous	50
3	other	18	3.875	30	45	CA	nonsequential	C2	Ambiguous	0
3	other	18	3.875	30	45	CA	nonsequential	C3	Ambiguous	-50
4	female	24	3.375	22	34	CA	sequential	C1	Unambiguous	75
4	female	24	3.375	22	34	CA	sequential	C2	Unambiguous	0
4	female	24	3.375	22	34	CA	sequential	C3	Unambiguous	-75
4	female	24	3.375	22	34	CA	sequential	C1	Ambiguous	50
4	female	24	3.375	22	34	CA	sequential	C2	Ambiguous	0
4	female	24	3.375	22	34	CA	sequential	C3	Ambiguous	-50
4	female	24	3.375	22	34	CA	nonsequential	C1	Unambiguous	75
4	female	24	3.375	22	34	CA	nonsequential	C2	Unambiguous	0
4	female	24	3.375	22	34	CA	nonsequential	C3	Unambiguous	-75
4	female	24	3.375	22	34	CA	nonsequential	C1	Ambiguous	75
4	female	24	3.375	22	34	CA	nonsequential	C2	Ambiguous	0
4	female	24	3.375	22	34	CA	nonsequential	C3	Ambiguous	-75
5	male	18	2.625	21	42	CA	sequential	C1	Unambiguous	100
5	male	18	2.625	21	42	CA	sequential	C2	Unambiguous	50
5	male	18	2.625	21	42	CA	sequential	C3	Unambiguous	-75
5	male	18	2.625	21	42	CA	sequential	C1	Ambiguous	-25
5	male	18	2.625	21	42	CA	sequential	C2	Ambiguous	0
5	male	18	2.625	21	42	CA	sequential	C3	Ambiguous	-50
5	male	18	2.625	21	42	CA	nonsequential	C1	Unambiguous	46
5	male	18	2.625	21	42	CA	nonsequential	C2	Unambiguous	0
5	male	18	2.625	21	42	CA	nonsequential	C3	Unambiguous	0
5	male	18	2.625	21	42	CA	nonsequential	C1	Ambiguous	50
5	male	18	2.625	21	42	CA	nonsequential	C2	Ambiguous	25
5	male	18	2.625	21	42	CA	nonsequential	C3	Ambiguous	-75
6	female	18	3.375	14	40	CA	sequential	C1	Unambiguous	50
6	female	18	3.375	14	40	CA	sequential	C2	Unambiguous	-50
6	female	18	3.375	14	40	CA	sequential	C3	Unambiguous	-75
6	female	18	3.375	14	40	CA	sequential	C1	Ambiguous	25
6	female	18	3.375	14	40	CA	sequential	C2	Ambiguous	0
6	female	18	3.375	14	40	CA	sequential	C3	Ambiguous	-27
6	female	18	3.375	14	40	CA	nonsequential	C1	Unambiguous	50
6	female	18	3.375	14	40	CA	nonsequential	C2	Unambiguous	0
6	female	18	3.375	14	40	CA	nonsequential	C3	Unambiguous	-50
6	female	18	3.375	14	40	CA	nonsequential	C1	Ambiguous	25
6	female	18	3.375	14	40	CA	nonsequential	C2	Ambiguous	75
6	female	18	3.375	14	40	CA	nonsequential	C3	Ambiguous	-50
7	male	22	4.25	27	38	CA	sequential	C1	Unambiguous	40
7	male	22	4.25	27	38	CA	sequential	C2	Unambiguous	0
7	male	22	4.25	27	38	CA	sequential	C3	Unambiguous	-25
7	male	22	4.25	27	38	CA	sequential	C1	Ambiguous	85
7	male	22	4.25	27	38	CA	sequential	C2	Ambiguous	45
7	male	22	4.25	27	38	CA	sequential	C3	Ambiguous	-25
7	male	22	4.25	27	38	CA	nonsequential	C1	Unambiguous	66
7	male	22	4.25	27	38	CA	nonsequential	C2	Unambiguous	0
7	male	22	4.25	27	38	CA	nonsequential	C3	Unambiguous	-66
7	male	22	4.25	27	38	CA	nonsequential	C1	Ambiguous	75
7	male	22	4.25	27	38	CA	nonsequential	C2	Ambiguous	0
7	male	22	4.25	27	38	CA	nonsequential	C3	Ambiguous	-75
8	female	19	2.25	24	39	CA	sequential	C1	Unambiguous	25
8	female	19	2.25	24	39	CA	sequential	C2	Unambiguous	0
8	female	19	2.25	24	39	CA	sequential	C3	Unambiguous	-25
8	female	19	2.25	24	39	CA	sequential	C1	Ambiguous	25
8	female	19	2.25	24	39	CA	sequential	C2	Ambiguous	0
8	female	19	2.25	24	39	CA	sequential	C3	Ambiguous	0
8	female	19	2.25	24	39	CA	nonsequential	C1	Unambiguous	25
8	female	19	2.25	24	39	CA	nonsequential	C2	Unambiguous	25
8	female	19	2.25	24	39	CA	nonsequential	C3	Unambiguous	-25
8	female	19	2.25	24	39	CA	nonsequential	C1	Ambiguous	50
8	female	19	2.25	24	39	CA	nonsequential	C2	Ambiguous	50
8	female	19	2.25	24	39	CA	nonsequential	C3	Ambiguous	-50
9	male	18	3	36	44	CA	sequential	C1	Unambiguous	95
9	male	18	3	36	44	CA	sequential	C2	Unambiguous	0
9	male	18	3	36	44	CA	sequential	C3	Unambiguous	-95
9	male	18	3	36	44	CA	sequential	C1	Ambiguous	75
9	male	18	3	36	44	CA	sequential	C2	Ambiguous	5
9	male	18	3	36	44	CA	sequential	C3	Ambiguous	-95
9	male	18	3	36	44	CA	nonsequential	C1	Unambiguous	50
9	male	18	3	36	44	CA	nonsequential	C2	Unambiguous	0
9	male	18	3	36	44	CA	nonsequential	C3	Unambiguous	-50
9	male	18	3	36	44	CA	nonsequential	C1	Ambiguous	40
9	male	18	3	36	44	CA	nonsequential	C2	Ambiguous	0
9	male	18	3	36	44	CA	nonsequential	C3	Ambiguous	-50
10	female	18	2.625	24	42	CA	sequential	C1	Unambiguous	53
10	female	18	2.625	24	42	CA	sequential	C2	Unambiguous	39
10	female	18	2.625	24	42	CA	sequential	C3	Unambiguous	-41
10	female	18	2.625	24	42	CA	sequential	C1	Ambiguous	26
10	female	18	2.625	24	42	CA	sequential	C2	Ambiguous	12
10	female	18	2.625	24	42	CA	sequential	C3	Ambiguous	-33
10	female	18	2.625	24	42	CA	nonsequential	C1	Unambiguous	75
10	female	18	2.625	24	42	CA	nonsequential	C2	Unambiguous	0
10	female	18	2.625	24	42	CA	nonsequential	C3	Unambiguous	-75
10	female	18	2.625	24	42	CA	nonsequential	C1	Ambiguous	75
10	female	18	2.625	24	42	CA	nonsequential	C2	Ambiguous	75
10	female	18	2.625	24	42	CA	nonsequential	C3	Ambiguous	-50
11	male	64	4.25	27	43	CA	sequential	C1	Unambiguous	64
11	male	64	4.25	27	43	CA	sequential	C2	Unambiguous	75
11	male	64	4.25	27	43	CA	sequential	C3	Unambiguous	-64
11	male	64	4.25	27	43	CA	sequential	C1	Ambiguous	75
11	male	64	4.25	27	43	CA	sequential	C2	Ambiguous	40
11	male	64	4.25	27	43	CA	sequential	C3	Ambiguous	-66
11	male	64	4.25	27	43	CA	nonsequential	C1	Unambiguous	50
11	male	64	4.25	27	43	CA	nonsequential	C2	Unambiguous	0
11	male	64	4.25	27	43	CA	nonsequential	C3	Unambiguous	-50
11	male	64	4.25	27	43	CA	nonsequential	C1	Ambiguous	49
11	male	64	4.25	27	43	CA	nonsequential	C2	Ambiguous	0
11	male	64	4.25	27	43	CA	nonsequential	C3	Ambiguous	-51
12	male	19	2.5	16	35	CA	sequential	C1	Unambiguous	70
12	male	19	2.5	16	35	CA	sequential	C2	Unambiguous	65
12	male	19	2.5	16	35	CA	sequential	C3	Unambiguous	-75
12	male	19	2.5	16	35	CA	sequential	C1	Ambiguous	65
12	male	19	2.5	16	35	CA	sequential	C2	Ambiguous	70
12	male	19	2.5	16	35	CA	sequential	C3	Ambiguous	-70
12	male	19	2.5	16	35	CA	nonsequential	C1	Unambiguous	75
12	male	19	2.5	16	35	CA	nonsequential	C2	Unambiguous	75
12	male	19	2.5	16	35	CA	nonsequential	C3	Unambiguous	-75
12	male	19	2.5	16	35	CA	nonsequential	C1	Ambiguous	75
12	male	19	2.5	16	35	CA	nonsequential	C2	Ambiguous	75
12	male	19	2.5	16	35	CA	nonsequential	C3	Ambiguous	-75
13	male	18	3.375	25	38	CA	sequential	C1	Unambiguous	75
13	male	18	3.375	25	38	CA	sequential	C2	Unambiguous	25
13	male	18	3.375	25	38	CA	sequential	C3	Unambiguous	-75
13	male	18	3.375	25	38	CA	sequential	C1	Ambiguous	25
13	male	18	3.375	25	38	CA	sequential	C2	Ambiguous	-25
13	male	18	3.375	25	38	CA	sequential	C3	Ambiguous	-50
13	male	18	3.375	25	38	CA	nonsequential	C1	Unambiguous	75
13	male	18	3.375	25	38	CA	nonsequential	C2	Unambiguous	0
13	male	18	3.375	25	38	CA	nonsequential	C3	Unambiguous	-100
13	male	18	3.375	25	38	CA	nonsequential	C1	Ambiguous	75
13	male	18	3.375	25	38	CA	nonsequential	C2	Ambiguous	0
13	male	18	3.375	25	38	CA	nonsequential	C3	Ambiguous	-50
14	female	19	1.25	19	41	CA	sequential	C1	Unambiguous	50
14	female	19	1.25	19	41	CA	sequential	C2	Unambiguous	75
14	female	19	1.25	19	41	CA	sequential	C3	Unambiguous	-75
14	female	19	1.25	19	41	CA	sequential	C1	Ambiguous	75
14	female	19	1.25	19	41	CA	sequential	C2	Ambiguous	75
14	female	19	1.25	19	41	CA	sequential	C3	Ambiguous	-50
14	female	19	1.25	19	41	CA	nonsequential	C1	Unambiguous	75
14	female	19	1.25	19	41	CA	nonsequential	C2	Unambiguous	0
14	female	19	1.25	19	41	CA	nonsequential	C3	Unambiguous	-75
14	female	19	1.25	19	41	CA	nonsequential	C1	Ambiguous	52
14	female	19	1.25	19	41	CA	nonsequential	C2	Ambiguous	75
14	female	19	1.25	19	41	CA	nonsequential	C3	Ambiguous	-100
15	female	18	3	22	40	CA	sequential	C1	Unambiguous	25
15	female	18	3	22	40	CA	sequential	C2	Unambiguous	0
15	female	18	3	22	40	CA	sequential	C3	Unambiguous	-75
15	female	18	3	22	40	CA	sequential	C1	Ambiguous	50
15	female	18	3	22	40	CA	sequential	C2	Ambiguous	50
15	female	18	3	22	40	CA	sequential	C3	Ambiguous	-50
15	female	18	3	22	40	CA	nonsequential	C1	Unambiguous	50
15	female	18	3	22	40	CA	nonsequential	C2	Unambiguous	0
15	female	18	3	22	40	CA	nonsequential	C3	Unambiguous	-50
15	female	18	3	22	40	CA	nonsequential	C1	Ambiguous	25
15	female	18	3	22	40	CA	nonsequential	C2	Ambiguous	0
15	female	18	3	22	40	CA	nonsequential	C3	Ambiguous	-25
16	female	19	2.75	31	39	CA	sequential	C1	Unambiguous	75
16	female	19	2.75	31	39	CA	sequential	C2	Unambiguous	25
16	female	19	2.75	31	39	CA	sequential	C3	Unambiguous	-75
16	female	19	2.75	31	39	CA	sequential	C1	Ambiguous	75
16	female	19	2.75	31	39	CA	sequential	C2	Ambiguous	75
16	female	19	2.75	31	39	CA	sequential	C3	Ambiguous	-75
16	female	19	2.75	31	39	CA	nonsequential	C1	Unambiguous	50
16	female	19	2.75	31	39	CA	nonsequential	C2	Unambiguous	0
16	female	19	2.75	31	39	CA	nonsequential	C3	Unambiguous	-50
16	female	19	2.75	31	39	CA	nonsequential	C1	Ambiguous	25
16	female	19	2.75	31	39	CA	nonsequential	C2	Ambiguous	0
16	female	19	2.75	31	39	CA	nonsequential	C3	Ambiguous	-50
17	male	17	3.125	15	35	CA	sequential	C1	Unambiguous	80
17	male	17	3.125	15	35	CA	sequential	C2	Unambiguous	4
17	male	17	3.125	15	35	CA	sequential	C3	Unambiguous	-65
17	male	17	3.125	15	35	CA	sequential	C1	Ambiguous	70
17	male	17	3.125	15	35	CA	sequential	C2	Ambiguous	0
17	male	17	3.125	15	35	CA	sequential	C3	Ambiguous	-20
17	male	17	3.125	15	35	CA	nonsequential	C1	Unambiguous	80
17	male	17	3.125	15	35	CA	nonsequential	C2	Unambiguous	0
17	male	17	3.125	15	35	CA	nonsequential	C3	Unambiguous	-80
17	male	17	3.125	15	35	CA	nonsequential	C1	Ambiguous	40
17	male	17	3.125	15	35	CA	nonsequential	C2	Ambiguous	-2
17	male	17	3.125	15	35	CA	nonsequential	C3	Ambiguous	-80
18	male	19	2.875	34	44	CA	sequential	C1	Unambiguous	84
18	male	19	2.875	34	44	CA	sequential	C2	Unambiguous	16
18	male	19	2.875	34	44	CA	sequential	C3	Unambiguous	-88
18	male	19	2.875	34	44	CA	sequential	C1	Ambiguous	89
18	male	19	2.875	34	44	CA	sequential	C2	Ambiguous	75
18	male	19	2.875	34	44	CA	sequential	C3	Ambiguous	-75
18	male	19	2.875	34	44	CA	nonsequential	C1	Unambiguous	50
18	male	19	2.875	34	44	CA	nonsequential	C2	Unambiguous	0
18	male	19	2.875	34	44	CA	nonsequential	C3	Unambiguous	-78
18	male	19	2.875	34	44	CA	nonsequential	C1	Ambiguous	0
18	male	19	2.875	34	44	CA	nonsequential	C2	Ambiguous	0
18	male	19	2.875	34	44	CA	nonsequential	C3	Ambiguous	-65
19	female	18	2.875	22	37	CA	sequential	C1	Unambiguous	74
19	female	18	2.875	22	37	CA	sequential	C2	Unambiguous	6
19	female	18	2.875	22	37	CA	sequential	C3	Unambiguous	-63
19	female	18	2.875	22	37	CA	sequential	C1	Ambiguous	100
19	female	18	2.875	22	37	CA	sequential	C2	Ambiguous	20
19	female	18	2.875	22	37	CA	sequential	C3	Ambiguous	-59
19	female	18	2.875	22	37	CA	nonsequential	C1	Unambiguous	76
19	female	18	2.875	22	37	CA	nonsequential	C2	Unambiguous	0
19	female	18	2.875	22	37	CA	nonsequential	C3	Unambiguous	-61
19	female	18	2.875	22	37	CA	nonsequential	C1	Ambiguous	49
19	female	18	2.875	22	37	CA	nonsequential	C2	Ambiguous	-8
19	female	18	2.875	22	37	CA	nonsequential	C3	Ambiguous	-49
20	female	18	3.5	37	47	CA	sequential	C1	Unambiguous	75
20	female	18	3.5	37	47	CA	sequential	C2	Unambiguous	50
20	female	18	3.5	37	47	CA	sequential	C3	Unambiguous	-50
20	female	18	3.5	37	47	CA	sequential	C1	Ambiguous	50
20	female	18	3.5	37	47	CA	sequential	C2	Ambiguous	75
20	female	18	3.5	37	47	CA	sequential	C3	Ambiguous	-75
20	female	18	3.5	37	47	CA	nonsequential	C1	Unambiguous	75
20	female	18	3.5	37	47	CA	nonsequential	C2	Unambiguous	0
20	female	18	3.5	37	47	CA	nonsequential	C3	Unambiguous	-75
20	female	18	3.5	37	47	CA	nonsequential	C1	Ambiguous	75
20	female	18	3.5	37	47	CA	nonsequential	C2	Ambiguous	0
20	female	18	3.5	37	47	CA	nonsequential	C3	Ambiguous	-50
21	female	20	2.875	26	35	CA	sequential	C1	Unambiguous	85
21	female	20	2.875	26	35	CA	sequential	C2	Unambiguous	80
21	female	20	2.875	26	35	CA	sequential	C3	Unambiguous	-90
21	female	20	2.875	26	35	CA	sequential	C1	Ambiguous	80
21	female	20	2.875	26	35	CA	sequential	C2	Ambiguous	75
21	female	20	2.875	26	35	CA	sequential	C3	Ambiguous	-70
21	female	20	2.875	26	35	CA	nonsequential	C1	Unambiguous	80
21	female	20	2.875	26	35	CA	nonsequential	C2	Unambiguous	0
21	female	20	2.875	26	35	CA	nonsequential	C3	Unambiguous	-65
21	female	20	2.875	26	35	CA	nonsequential	C1	Ambiguous	55
21	female	20	2.875	26	35	CA	nonsequential	C2	Ambiguous	-10
21	female	20	2.875	26	35	CA	nonsequential	C3	Ambiguous	-50
22	female	19	0.375	19	40	CA	sequential	C1	Unambiguous	75
22	female	19	0.375	19	40	CA	sequential	C2	Unambiguous	0
22	female	19	0.375	19	40	CA	sequential	C3	Unambiguous	-75
22	female	19	0.375	19	40	CA	sequential	C1	Ambiguous	50
22	female	19	0.375	19	40	CA	sequential	C2	Ambiguous	-25
22	female	19	0.375	19	40	CA	sequential	C3	Ambiguous	-50
22	female	19	0.375	19	40	CA	nonsequential	C1	Unambiguous	75
22	female	19	0.375	19	40	CA	nonsequential	C2	Unambiguous	0
22	female	19	0.375	19	40	CA	nonsequential	C3	Unambiguous	-75
22	female	19	0.375	19	40	CA	nonsequential	C1	Ambiguous	50
22	female	19	0.375	19	40	CA	nonsequential	C2	Ambiguous	0
22	female	19	0.375	19	40	CA	nonsequential	C3	Ambiguous	-75
23	male	25	3.375	34	45	CA	sequential	C1	Unambiguous	75
23	male	25	3.375	34	45	CA	sequential	C2	Unambiguous	85
23	male	25	3.375	34	45	CA	sequential	C3	Unambiguous	-80
23	male	25	3.375	34	45	CA	sequential	C1	Ambiguous	70
23	male	25	3.375	34	45	CA	sequential	C2	Ambiguous	65
23	male	25	3.375	34	45	CA	sequential	C3	Ambiguous	-60
23	male	25	3.375	34	45	CA	nonsequential	C1	Unambiguous	76
23	male	25	3.375	34	45	CA	nonsequential	C2	Unambiguous	0
23	male	25	3.375	34	45	CA	nonsequential	C3	Unambiguous	-75
23	male	25	3.375	34	45	CA	nonsequential	C1	Ambiguous	70
23	male	25	3.375	34	45	CA	nonsequential	C2	Ambiguous	0
23	male	25	3.375	34	45	CA	nonsequential	C3	Ambiguous	-70
24	male	18	3.125	30	39	CA	sequential	C1	Unambiguous	63
24	male	18	3.125	30	39	CA	sequential	C2	Unambiguous	63
24	male	18	3.125	30	39	CA	sequential	C3	Unambiguous	-60
24	male	18	3.125	30	39	CA	sequential	C1	Ambiguous	58
24	male	18	3.125	30	39	CA	sequential	C2	Ambiguous	0
24	male	18	3.125	30	39	CA	sequential	C3	Ambiguous	.
24	male	18	3.125	30	39	CA	nonsequential	C1	Unambiguous	75
24	male	18	3.125	30	39	CA	nonsequential	C2	Unambiguous	0
24	male	18	3.125	30	39	CA	nonsequential	C3	Unambiguous	-75
24	male	18	3.125	30	39	CA	nonsequential	C1	Ambiguous	75
24	male	18	3.125	30	39	CA	nonsequential	C2	Ambiguous	76
24	male	18	3.125	30	39	CA	nonsequential	C3	Ambiguous	-61
25	female	19	4.125	38	47	CA	sequential	C1	Unambiguous	75
25	female	19	4.125	38	47	CA	sequential	C2	Unambiguous	-25
25	female	19	4.125	38	47	CA	sequential	C3	Unambiguous	-50
25	female	19	4.125	38	47	CA	sequential	C1	Ambiguous	75
25	female	19	4.125	38	47	CA	sequential	C2	Ambiguous	0
25	female	19	4.125	38	47	CA	sequential	C3	Ambiguous	-50
25	female	19	4.125	38	47	CA	nonsequential	C1	Unambiguous	75
25	female	19	4.125	38	47	CA	nonsequential	C2	Unambiguous	0
25	female	19	4.125	38	47	CA	nonsequential	C3	Unambiguous	-75
25	female	19	4.125	38	47	CA	nonsequential	C1	Ambiguous	75
25	female	19	4.125	38	47	CA	nonsequential	C2	Ambiguous	0
25	female	19	4.125	38	47	CA	nonsequential	C3	Ambiguous	-50
26	female	18	4	32	42	CA	sequential	C1	Unambiguous	80
26	female	18	4	32	42	CA	sequential	C2	Unambiguous	-10
26	female	18	4	32	42	CA	sequential	C3	Unambiguous	-65
26	female	18	4	32	42	CA	sequential	C1	Ambiguous	60
26	female	18	4	32	42	CA	sequential	C2	Ambiguous	80
26	female	18	4	32	42	CA	sequential	C3	Ambiguous	-75
26	female	18	4	32	42	CA	nonsequential	C1	Unambiguous	60
26	female	18	4	32	42	CA	nonsequential	C2	Unambiguous	0
26	female	18	4	32	42	CA	nonsequential	C3	Unambiguous	-75
26	female	18	4	32	42	CA	nonsequential	C1	Ambiguous	54
26	female	18	4	32	42	CA	nonsequential	C2	Ambiguous	25
26	female	18	4	32	42	CA	nonsequential	C3	Ambiguous	-75
27	female	46	3.5	20	30	CA	sequential	C1	Unambiguous	50
27	female	46	3.5	20	30	CA	sequential	C2	Unambiguous	0
27	female	46	3.5	20	30	CA	sequential	C3	Unambiguous	-75
27	female	46	3.5	20	30	CA	sequential	C1	Ambiguous	100
27	female	46	3.5	20	30	CA	sequential	C2	Ambiguous	25
27	female	46	3.5	20	30	CA	sequential	C3	Ambiguous	-75
27	female	46	3.5	20	30	CA	nonsequential	C1	Unambiguous	75
27	female	46	3.5	20	30	CA	nonsequential	C2	Unambiguous	0
27	female	46	3.5	20	30	CA	nonsequential	C3	Unambiguous	-75
27	female	46	3.5	20	30	CA	nonsequential	C1	Ambiguous	25
27	female	46	3.5	20	30	CA	nonsequential	C2	Ambiguous	0
27	female	46	3.5	20	30	CA	nonsequential	C3	Ambiguous	-50
28	female	17	3.625	9	18	CA	sequential	C1	Unambiguous	16
28	female	17	3.625	9	18	CA	sequential	C2	Unambiguous	15
28	female	17	3.625	9	18	CA	sequential	C3	Unambiguous	-66
28	female	17	3.625	9	18	CA	sequential	C1	Ambiguous	43
28	female	17	3.625	9	18	CA	sequential	C2	Ambiguous	25
28	female	17	3.625	9	18	CA	sequential	C3	Ambiguous	-33
28	female	17	3.625	9	18	CA	nonsequential	C1	Unambiguous	100
28	female	17	3.625	9	18	CA	nonsequential	C2	Unambiguous	0
28	female	17	3.625	9	18	CA	nonsequential	C3	Unambiguous	-100
28	female	17	3.625	9	18	CA	nonsequential	C1	Ambiguous	49
28	female	17	3.625	9	18	CA	nonsequential	C2	Ambiguous	10
28	female	17	3.625	9	18	CA	nonsequential	C3	Ambiguous	-50
29	female	19	4.375	43	45	CA	sequential	C1	Unambiguous	50
29	female	19	4.375	43	45	CA	sequential	C2	Unambiguous	75
29	female	19	4.375	43	45	CA	sequential	C3	Unambiguous	-75
29	female	19	4.375	43	45	CA	sequential	C1	Ambiguous	50
29	female	19	4.375	43	45	CA	sequential	C2	Ambiguous	0
29	female	19	4.375	43	45	CA	sequential	C3	Ambiguous	-75
29	female	19	4.375	43	45	CA	nonsequential	C1	Unambiguous	75
29	female	19	4.375	43	45	CA	nonsequential	C2	Unambiguous	0
29	female	19	4.375	43	45	CA	nonsequential	C3	Unambiguous	-100
29	female	19	4.375	43	45	CA	nonsequential	C1	Ambiguous	75
29	female	19	4.375	43	45	CA	nonsequential	C2	Ambiguous	0
29	female	19	4.375	43	45	CA	nonsequential	C3	Ambiguous	-75
30	female	18	4.25	25	29	CA	sequential	C1	Unambiguous	75
30	female	18	4.25	25	29	CA	sequential	C2	Unambiguous	-25
30	female	18	4.25	25	29	CA	sequential	C3	Unambiguous	-50
30	female	18	4.25	25	29	CA	sequential	C1	Ambiguous	75
30	female	18	4.25	25	29	CA	sequential	C2	Ambiguous	-25
30	female	18	4.25	25	29	CA	sequential	C3	Ambiguous	-25
30	female	18	4.25	25	29	CA	nonsequential	C1	Unambiguous	75
30	female	18	4.25	25	29	CA	nonsequential	C2	Unambiguous	0
30	female	18	4.25	25	29	CA	nonsequential	C3	Unambiguous	-75
30	female	18	4.25	25	29	CA	nonsequential	C1	Ambiguous	75
30	female	18	4.25	25	29	CA	nonsequential	C2	Ambiguous	-25
30	female	18	4.25	25	29	CA	nonsequential	C3	Ambiguous	-75
31	female	20	3.375	36	43	CA	sequential	C1	Unambiguous	.
31	female	20	3.375	36	43	CA	sequential	C2	Unambiguous	25
31	female	20	3.375	36	43	CA	sequential	C3	Unambiguous	16
31	female	20	3.375	36	43	CA	sequential	C1	Ambiguous	50
31	female	20	3.375	36	43	CA	sequential	C2	Ambiguous	50
31	female	20	3.375	36	43	CA	sequential	C3	Ambiguous	0
31	female	20	3.375	36	43	CA	nonsequential	C1	Unambiguous	50
31	female	20	3.375	36	43	CA	nonsequential	C2	Unambiguous	25
31	female	20	3.375	36	43	CA	nonsequential	C3	Unambiguous	-75
31	female	20	3.375	36	43	CA	nonsequential	C1	Ambiguous	18
31	female	20	3.375	36	43	CA	nonsequential	C2	Ambiguous	33
31	female	20	3.375	36	43	CA	nonsequential	C3	Ambiguous	-41
32	male	18	3.25	19	37	CA	sequential	C1	Unambiguous	25
32	male	18	3.25	19	37	CA	sequential	C2	Unambiguous	25
32	male	18	3.25	19	37	CA	sequential	C3	Unambiguous	-75
32	male	18	3.25	19	37	CA	sequential	C1	Ambiguous	76
32	male	18	3.25	19	37	CA	sequential	C2	Ambiguous	50
32	male	18	3.25	19	37	CA	sequential	C3	Ambiguous	-100
32	male	18	3.25	19	37	CA	nonsequential	C1	Unambiguous	50
32	male	18	3.25	19	37	CA	nonsequential	C2	Unambiguous	0
32	male	18	3.25	19	37	CA	nonsequential	C3	Unambiguous	-65
32	male	18	3.25	19	37	CA	nonsequential	C1	Ambiguous	54
32	male	18	3.25	19	37	CA	nonsequential	C2	Ambiguous	0
32	male	18	3.25	19	37	CA	nonsequential	C3	Ambiguous	-74
33	female	18	4.125	22	40	CA	sequential	C1	Unambiguous	50
33	female	18	4.125	22	40	CA	sequential	C2	Unambiguous	65
33	female	18	4.125	22	40	CA	sequential	C3	Unambiguous	-65
33	female	18	4.125	22	40	CA	sequential	C1	Ambiguous	37
33	female	18	4.125	22	40	CA	sequential	C2	Ambiguous	40
33	female	18	4.125	22	40	CA	sequential	C3	Ambiguous	-25
33	female	18	4.125	22	40	CA	nonsequential	C1	Unambiguous	64
33	female	18	4.125	22	40	CA	nonsequential	C2	Unambiguous	-50
33	female	18	4.125	22	40	CA	nonsequential	C3	Unambiguous	-50
33	female	18	4.125	22	40	CA	nonsequential	C1	Ambiguous	34
33	female	18	4.125	22	40	CA	nonsequential	C2	Ambiguous	75
33	female	18	4.125	22	40	CA	nonsequential	C3	Ambiguous	-77
34	female	18	3.75	31	43	CA	sequential	C1	Unambiguous	49
34	female	18	3.75	31	43	CA	sequential	C2	Unambiguous	0
34	female	18	3.75	31	43	CA	sequential	C3	Unambiguous	-39
34	female	18	3.75	31	43	CA	sequential	C1	Ambiguous	65
34	female	18	3.75	31	43	CA	sequential	C2	Ambiguous	-10
34	female	18	3.75	31	43	CA	sequential	C3	Ambiguous	-58
34	female	18	3.75	31	43	CA	nonsequential	C1	Unambiguous	62
34	female	18	3.75	31	43	CA	nonsequential	C2	Unambiguous	0
34	female	18	3.75	31	43	CA	nonsequential	C3	Unambiguous	-75
34	female	18	3.75	31	43	CA	nonsequential	C1	Ambiguous	61
34	female	18	3.75	31	43	CA	nonsequential	C2	Ambiguous	0
34	female	18	3.75	31	43	CA	nonsequential	C3	Ambiguous	-50
35	male	18	3.375	37	44	CA	sequential	C1	Unambiguous	75
35	male	18	3.375	37	44	CA	sequential	C2	Unambiguous	-75
35	male	18	3.375	37	44	CA	sequential	C3	Unambiguous	-50
35	male	18	3.375	37	44	CA	sequential	C1	Ambiguous	-25
35	male	18	3.375	37	44	CA	sequential	C2	Ambiguous	50
35	male	18	3.375	37	44	CA	sequential	C3	Ambiguous	-50
35	male	18	3.375	37	44	CA	nonsequential	C1	Unambiguous	75
35	male	18	3.375	37	44	CA	nonsequential	C2	Unambiguous	0
35	male	18	3.375	37	44	CA	nonsequential	C3	Unambiguous	-50
35	male	18	3.375	37	44	CA	nonsequential	C1	Ambiguous	50
35	male	18	3.375	37	44	CA	nonsequential	C2	Ambiguous	0
35	male	18	3.375	37	44	CA	nonsequential	C3	Ambiguous	-25
36	female	18	2.75	33	39	CA	sequential	C1	Unambiguous	.
36	female	18	2.75	33	39	CA	sequential	C2	Unambiguous	50
36	female	18	2.75	33	39	CA	sequential	C3	Unambiguous	-25
36	female	18	2.75	33	39	CA	sequential	C1	Ambiguous	25
36	female	18	2.75	33	39	CA	sequential	C2	Ambiguous	50
36	female	18	2.75	33	39	CA	sequential	C3	Ambiguous	-25
36	female	18	2.75	33	39	CA	nonsequential	C1	Unambiguous	75
36	female	18	2.75	33	39	CA	nonsequential	C2	Unambiguous	0
36	female	18	2.75	33	39	CA	nonsequential	C3	Unambiguous	-75
36	female	18	2.75	33	39	CA	nonsequential	C1	Ambiguous	50
36	female	18	2.75	33	39	CA	nonsequential	C2	Ambiguous	25
36	female	18	2.75	33	39	CA	nonsequential	C3	Ambiguous	-75
37	female	19	4	40	48	CA	sequential	C1	Unambiguous	75
37	female	19	4	40	48	CA	sequential	C2	Unambiguous	20
37	female	19	4	40	48	CA	sequential	C3	Unambiguous	-86
37	female	19	4	40	48	CA	sequential	C1	Ambiguous	85
37	female	19	4	40	48	CA	sequential	C2	Ambiguous	0
37	female	19	4	40	48	CA	sequential	C3	Ambiguous	-50
37	female	19	4	40	48	CA	nonsequential	C1	Unambiguous	50
37	female	19	4	40	48	CA	nonsequential	C2	Unambiguous	0
37	female	19	4	40	48	CA	nonsequential	C3	Unambiguous	-62
37	female	19	4	40	48	CA	nonsequential	C1	Ambiguous	75
37	female	19	4	40	48	CA	nonsequential	C2	Ambiguous	-6
37	female	19	4	40	48	CA	nonsequential	C3	Ambiguous	-75
38	female	19	4.875	50	50	CA	sequential	C1	Unambiguous	75
38	female	19	4.875	50	50	CA	sequential	C2	Unambiguous	0
38	female	19	4.875	50	50	CA	sequential	C3	Unambiguous	-75
38	female	19	4.875	50	50	CA	sequential	C1	Ambiguous	75
38	female	19	4.875	50	50	CA	sequential	C2	Ambiguous	0
38	female	19	4.875	50	50	CA	sequential	C3	Ambiguous	-50
38	female	19	4.875	50	50	CA	nonsequential	C1	Unambiguous	75
38	female	19	4.875	50	50	CA	nonsequential	C2	Unambiguous	0
38	female	19	4.875	50	50	CA	nonsequential	C3	Unambiguous	-75
38	female	19	4.875	50	50	CA	nonsequential	C1	Ambiguous	75
38	female	19	4.875	50	50	CA	nonsequential	C2	Ambiguous	25
38	female	19	4.875	50	50	CA	nonsequential	C3	Ambiguous	-25
39	male	18	3.875	3	34	CA	sequential	C1	Unambiguous	50
39	male	18	3.875	3	34	CA	sequential	C2	Unambiguous	0
39	male	18	3.875	3	34	CA	sequential	C3	Unambiguous	-75
39	male	18	3.875	3	34	CA	sequential	C1	Ambiguous	50
39	male	18	3.875	3	34	CA	sequential	C2	Ambiguous	25
39	male	18	3.875	3	34	CA	sequential	C3	Ambiguous	-50
39	male	18	3.875	3	34	CA	nonsequential	C1	Unambiguous	75
39	male	18	3.875	3	34	CA	nonsequential	C2	Unambiguous	0
39	male	18	3.875	3	34	CA	nonsequential	C3	Unambiguous	-75
39	male	18	3.875	3	34	CA	nonsequential	C1	Ambiguous	75
39	male	18	3.875	3	34	CA	nonsequential	C2	Ambiguous	0
39	male	18	3.875	3	34	CA	nonsequential	C3	Ambiguous	-75
40	female	17	3	15	29	CA	sequential	C1	Unambiguous	85
40	female	17	3	15	29	CA	sequential	C2	Unambiguous	0
40	female	17	3	15	29	CA	sequential	C3	Unambiguous	-25
40	female	17	3	15	29	CA	sequential	C1	Ambiguous	50
40	female	17	3	15	29	CA	sequential	C2	Ambiguous	30
40	female	17	3	15	29	CA	sequential	C3	Ambiguous	-65
40	female	17	3	15	29	CA	nonsequential	C1	Unambiguous	75
40	female	17	3	15	29	CA	nonsequential	C2	Unambiguous	0
40	female	17	3	15	29	CA	nonsequential	C3	Unambiguous	-75
40	female	17	3	15	29	CA	nonsequential	C1	Ambiguous	75
40	female	17	3	15	29	CA	nonsequential	C2	Ambiguous	75
40	female	17	3	15	29	CA	nonsequential	C3	Ambiguous	-80
41	female	18	4.25	20	41	CA	sequential	C1	Unambiguous	0
41	female	18	4.25	20	41	CA	sequential	C2	Unambiguous	0
41	female	18	4.25	20	41	CA	sequential	C3	Unambiguous	-50
41	female	18	4.25	20	41	CA	sequential	C1	Ambiguous	50
41	female	18	4.25	20	41	CA	sequential	C2	Ambiguous	-25
41	female	18	4.25	20	41	CA	sequential	C3	Ambiguous	-50
41	female	18	4.25	20	41	CA	nonsequential	C1	Unambiguous	75
41	female	18	4.25	20	41	CA	nonsequential	C2	Unambiguous	0
41	female	18	4.25	20	41	CA	nonsequential	C3	Unambiguous	-75
41	female	18	4.25	20	41	CA	nonsequential	C1	Ambiguous	75
41	female	18	4.25	20	41	CA	nonsequential	C2	Ambiguous	25
41	female	18	4.25	20	41	CA	nonsequential	C3	Ambiguous	-75
42	male	19	3.25	50	50	CA	sequential	C1	Unambiguous	90
42	male	19	3.25	50	50	CA	sequential	C2	Unambiguous	75
42	male	19	3.25	50	50	CA	sequential	C3	Unambiguous	25
42	male	19	3.25	50	50	CA	sequential	C1	Ambiguous	85
42	male	19	3.25	50	50	CA	sequential	C2	Ambiguous	47
42	male	19	3.25	50	50	CA	sequential	C3	Ambiguous	-76
42	male	19	3.25	50	50	CA	nonsequential	C1	Unambiguous	69
42	male	19	3.25	50	50	CA	nonsequential	C2	Unambiguous	0
42	male	19	3.25	50	50	CA	nonsequential	C3	Unambiguous	-42
42	male	19	3.25	50	50	CA	nonsequential	C1	Ambiguous	25
42	male	19	3.25	50	50	CA	nonsequential	C2	Ambiguous	0
42	male	19	3.25	50	50	CA	nonsequential	C3	Ambiguous	-30
43	male	22	4.125	40	48	CA	sequential	C1	Unambiguous	75
43	male	22	4.125	40	48	CA	sequential	C2	Unambiguous	35
43	male	22	4.125	40	48	CA	sequential	C3	Unambiguous	-97
43	male	22	4.125	40	48	CA	sequential	C1	Ambiguous	35
43	male	22	4.125	40	48	CA	sequential	C2	Ambiguous	93
43	male	22	4.125	40	48	CA	sequential	C3	Ambiguous	-20
43	male	22	4.125	40	48	CA	nonsequential	C1	Unambiguous	95
43	male	22	4.125	40	48	CA	nonsequential	C2	Unambiguous	0
43	male	22	4.125	40	48	CA	nonsequential	C3	Unambiguous	-50
43	male	22	4.125	40	48	CA	nonsequential	C1	Ambiguous	80
43	male	22	4.125	40	48	CA	nonsequential	C2	Ambiguous	-10
43	male	22	4.125	40	48	CA	nonsequential	C3	Ambiguous	-75
44	female	19	1.75	43	49	CA	sequential	C1	Unambiguous	25
44	female	19	1.75	43	49	CA	sequential	C2	Unambiguous	50
44	female	19	1.75	43	49	CA	sequential	C3	Unambiguous	25
44	female	19	1.75	43	49	CA	sequential	C1	Ambiguous	25
44	female	19	1.75	43	49	CA	sequential	C2	Ambiguous	0
44	female	19	1.75	43	49	CA	sequential	C3	Ambiguous	-75
44	female	19	1.75	43	49	CA	nonsequential	C1	Unambiguous	75
44	female	19	1.75	43	49	CA	nonsequential	C2	Unambiguous	0
44	female	19	1.75	43	49	CA	nonsequential	C3	Unambiguous	-50
44	female	19	1.75	43	49	CA	nonsequential	C1	Ambiguous	0
44	female	19	1.75	43	49	CA	nonsequential	C2	Ambiguous	-25
44	female	19	1.75	43	49	CA	nonsequential	C3	Ambiguous	-50
45	female	19	4.625	34	43	CA	sequential	C1	Unambiguous	0
45	female	19	4.625	34	43	CA	sequential	C2	Unambiguous	0
45	female	19	4.625	34	43	CA	sequential	C3	Unambiguous	-50
45	female	19	4.625	34	43	CA	sequential	C1	Ambiguous	50
45	female	19	4.625	34	43	CA	sequential	C2	Ambiguous	0
45	female	19	4.625	34	43	CA	sequential	C3	Ambiguous	-76
45	female	19	4.625	34	43	CA	nonsequential	C1	Unambiguous	75
45	female	19	4.625	34	43	CA	nonsequential	C2	Unambiguous	0
45	female	19	4.625	34	43	CA	nonsequential	C3	Unambiguous	-74
45	female	19	4.625	34	43	CA	nonsequential	C1	Ambiguous	25
45	female	19	4.625	34	43	CA	nonsequential	C2	Ambiguous	0
45	female	19	4.625	34	43	CA	nonsequential	C3	Ambiguous	-50
46	male	21	3.375	24	41	CA	sequential	C1	Unambiguous	66
46	male	21	3.375	24	41	CA	sequential	C2	Unambiguous	16
46	male	21	3.375	24	41	CA	sequential	C3	Unambiguous	-28
46	male	21	3.375	24	41	CA	sequential	C1	Ambiguous	27
46	male	21	3.375	24	41	CA	sequential	C2	Ambiguous	0
46	male	21	3.375	24	41	CA	sequential	C3	Ambiguous	-75
46	male	21	3.375	24	41	CA	nonsequential	C1	Unambiguous	66
46	male	21	3.375	24	41	CA	nonsequential	C2	Unambiguous	0
46	male	21	3.375	24	41	CA	nonsequential	C3	Unambiguous	-65
46	male	21	3.375	24	41	CA	nonsequential	C1	Ambiguous	67
46	male	21	3.375	24	41	CA	nonsequential	C2	Ambiguous	0
46	male	21	3.375	24	41	CA	nonsequential	C3	Ambiguous	-40
47	female	18	3.875	21	39	CA	sequential	C1	Unambiguous	0
47	female	18	3.875	21	39	CA	sequential	C2	Unambiguous	75
47	female	18	3.875	21	39	CA	sequential	C3	Unambiguous	0
47	female	18	3.875	21	39	CA	sequential	C1	Ambiguous	0
47	female	18	3.875	21	39	CA	sequential	C2	Ambiguous	25
47	female	18	3.875	21	39	CA	sequential	C3	Ambiguous	-25
47	female	18	3.875	21	39	CA	nonsequential	C1	Unambiguous	0
47	female	18	3.875	21	39	CA	nonsequential	C2	Unambiguous	-89
47	female	18	3.875	21	39	CA	nonsequential	C3	Unambiguous	-75
47	female	18	3.875	21	39	CA	nonsequential	C1	Ambiguous	25
47	female	18	3.875	21	39	CA	nonsequential	C2	Ambiguous	25
47	female	18	3.875	21	39	CA	nonsequential	C3	Ambiguous	-25
48	female	18	3.5	24	34	CA	sequential	C1	Unambiguous	75
48	female	18	3.5	24	34	CA	sequential	C2	Unambiguous	0
48	female	18	3.5	24	34	CA	sequential	C3	Unambiguous	-75
48	female	18	3.5	24	34	CA	sequential	C1	Ambiguous	75
48	female	18	3.5	24	34	CA	sequential	C2	Ambiguous	-13
48	female	18	3.5	24	34	CA	sequential	C3	Ambiguous	-75
48	female	18	3.5	24	34	CA	nonsequential	C1	Unambiguous	50
48	female	18	3.5	24	34	CA	nonsequential	C2	Unambiguous	0
48	female	18	3.5	24	34	CA	nonsequential	C3	Unambiguous	-50
48	female	18	3.5	24	34	CA	nonsequential	C1	Ambiguous	50
48	female	18	3.5	24	34	CA	nonsequential	C2	Ambiguous	25
48	female	18	3.5	24	34	CA	nonsequential	C3	Ambiguous	-30
49	female	19	4.25	24	33	CA	sequential	C1	Unambiguous	50
49	female	19	4.25	24	33	CA	sequential	C2	Unambiguous	0
49	female	19	4.25	24	33	CA	sequential	C3	Unambiguous	-50
49	female	19	4.25	24	33	CA	sequential	C1	Ambiguous	25
49	female	19	4.25	24	33	CA	sequential	C2	Ambiguous	0
49	female	19	4.25	24	33	CA	sequential	C3	Ambiguous	-50
49	female	19	4.25	24	33	CA	nonsequential	C1	Unambiguous	75
49	female	19	4.25	24	33	CA	nonsequential	C2	Unambiguous	0
49	female	19	4.25	24	33	CA	nonsequential	C3	Unambiguous	-75
49	female	19	4.25	24	33	CA	nonsequential	C1	Ambiguous	50
49	female	19	4.25	24	33	CA	nonsequential	C2	Ambiguous	25
49	female	19	4.25	24	33	CA	nonsequential	C3	Ambiguous	-75
50	male	18	3.625	26	40	CA	sequential	C1	Unambiguous	75
50	male	18	3.625	26	40	CA	sequential	C2	Unambiguous	25
50	male	18	3.625	26	40	CA	sequential	C3	Unambiguous	-50
50	male	18	3.625	26	40	CA	sequential	C1	Ambiguous	76
50	male	18	3.625	26	40	CA	sequential	C2	Ambiguous	56
50	male	18	3.625	26	40	CA	sequential	C3	Ambiguous	52
50	male	18	3.625	26	40	CA	nonsequential	C1	Unambiguous	0
50	male	18	3.625	26	40	CA	nonsequential	C2	Unambiguous	0
50	male	18	3.625	26	40	CA	nonsequential	C3	Unambiguous	-100
50	male	18	3.625	26	40	CA	nonsequential	C1	Ambiguous	75
50	male	18	3.625	26	40	CA	nonsequential	C2	Ambiguous	-12
50	male	18	3.625	26	40	CA	nonsequential	C3	Ambiguous	-76
51	female	18	0	13	33	CA	sequential	C1	Unambiguous	75
51	female	18	0	13	33	CA	sequential	C2	Unambiguous	0
51	female	18	0	13	33	CA	sequential	C3	Unambiguous	-42
51	female	18	0	13	33	CA	sequential	C1	Ambiguous	75
51	female	18	0	13	33	CA	sequential	C2	Ambiguous	17
51	female	18	0	13	33	CA	sequential	C3	Ambiguous	-75
51	female	18	0	13	33	CA	nonsequential	C1	Unambiguous	81
51	female	18	0	13	33	CA	nonsequential	C2	Unambiguous	0
51	female	18	0	13	33	CA	nonsequential	C3	Unambiguous	-75
51	female	18	0	13	33	CA	nonsequential	C1	Ambiguous	50
51	female	18	0	13	33	CA	nonsequential	C2	Ambiguous	15
51	female	18	0	13	33	CA	nonsequential	C3	Ambiguous	-71
52	female	18	3.375	11	25	CA	sequential	C1	Unambiguous	75
52	female	18	3.375	11	25	CA	sequential	C2	Unambiguous	0
52	female	18	3.375	11	25	CA	sequential	C3	Unambiguous	-83
52	female	18	3.375	11	25	CA	sequential	C1	Ambiguous	75
52	female	18	3.375	11	25	CA	sequential	C2	Ambiguous	0
52	female	18	3.375	11	25	CA	sequential	C3	Ambiguous	-70
52	female	18	3.375	11	25	CA	nonsequential	C1	Unambiguous	75
52	female	18	3.375	11	25	CA	nonsequential	C2	Unambiguous	0
52	female	18	3.375	11	25	CA	nonsequential	C3	Unambiguous	-50
52	female	18	3.375	11	25	CA	nonsequential	C1	Ambiguous	61
52	female	18	3.375	11	25	CA	nonsequential	C2	Ambiguous	0
52	female	18	3.375	11	25	CA	nonsequential	C3	Ambiguous	-75
53	female	18	2.375	14	22	CA	sequential	C1	Unambiguous	0
53	female	18	2.375	14	22	CA	sequential	C2	Unambiguous	50
53	female	18	2.375	14	22	CA	sequential	C3	Unambiguous	-71
53	female	18	2.375	14	22	CA	sequential	C1	Ambiguous	56
53	female	18	2.375	14	22	CA	sequential	C2	Ambiguous	31
53	female	18	2.375	14	22	CA	sequential	C3	Ambiguous	-25
53	female	18	2.375	14	22	CA	nonsequential	C1	Unambiguous	100
53	female	18	2.375	14	22	CA	nonsequential	C2	Unambiguous	0
53	female	18	2.375	14	22	CA	nonsequential	C3	Unambiguous	-86
53	female	18	2.375	14	22	CA	nonsequential	C1	Ambiguous	78
53	female	18	2.375	14	22	CA	nonsequential	C2	Ambiguous	50
53	female	18	2.375	14	22	CA	nonsequential	C3	Ambiguous	-93
54	female	19	3.125	36	46	CA	sequential	C1	Unambiguous	75
54	female	19	3.125	36	46	CA	sequential	C2	Unambiguous	50
54	female	19	3.125	36	46	CA	sequential	C3	Unambiguous	-75
54	female	19	3.125	36	46	CA	sequential	C1	Ambiguous	50
54	female	19	3.125	36	46	CA	sequential	C2	Ambiguous	0
54	female	19	3.125	36	46	CA	sequential	C3	Ambiguous	-75
54	female	19	3.125	36	46	CA	nonsequential	C1	Unambiguous	75
54	female	19	3.125	36	46	CA	nonsequential	C2	Unambiguous	0
54	female	19	3.125	36	46	CA	nonsequential	C3	Unambiguous	-75
54	female	19	3.125	36	46	CA	nonsequential	C1	Ambiguous	75
54	female	19	3.125	36	46	CA	nonsequential	C2	Ambiguous	0
54	female	19	3.125	36	46	CA	nonsequential	C3	Ambiguous	-75
55	female	18	4.25	28	43	CA	sequential	C1	Unambiguous	100
55	female	18	4.25	28	43	CA	sequential	C2	Unambiguous	0
55	female	18	4.25	28	43	CA	sequential	C3	Unambiguous	-75
55	female	18	4.25	28	43	CA	sequential	C1	Ambiguous	100
55	female	18	4.25	28	43	CA	sequential	C2	Ambiguous	0
55	female	18	4.25	28	43	CA	sequential	C3	Ambiguous	-75
55	female	18	4.25	28	43	CA	nonsequential	C1	Unambiguous	75
55	female	18	4.25	28	43	CA	nonsequential	C2	Unambiguous	0
55	female	18	4.25	28	43	CA	nonsequential	C3	Unambiguous	-75
55	female	18	4.25	28	43	CA	nonsequential	C1	Ambiguous	75
55	female	18	4.25	28	43	CA	nonsequential	C2	Ambiguous	0
55	female	18	4.25	28	43	CA	nonsequential	C3	Ambiguous	-50
56	male	19	4.25	32	40	CA	sequential	C1	Unambiguous	90
56	male	19	4.25	32	40	CA	sequential	C2	Unambiguous	60
56	male	19	4.25	32	40	CA	sequential	C3	Unambiguous	-40
56	male	19	4.25	32	40	CA	sequential	C1	Ambiguous	75
56	male	19	4.25	32	40	CA	sequential	C2	Ambiguous	-10
56	male	19	4.25	32	40	CA	sequential	C3	Ambiguous	-80
56	male	19	4.25	32	40	CA	nonsequential	C1	Unambiguous	60
56	male	19	4.25	32	40	CA	nonsequential	C2	Unambiguous	0
56	male	19	4.25	32	40	CA	nonsequential	C3	Unambiguous	-80
56	male	19	4.25	32	40	CA	nonsequential	C1	Ambiguous	75
56	male	19	4.25	32	40	CA	nonsequential	C2	Ambiguous	0
56	male	19	4.25	32	40	CA	nonsequential	C3	Ambiguous	-60
57	male	20	4	50	50	CA	sequential	C1	Unambiguous	75
57	male	20	4	50	50	CA	sequential	C2	Unambiguous	0
57	male	20	4	50	50	CA	sequential	C3	Unambiguous	-75
57	male	20	4	50	50	CA	sequential	C1	Ambiguous	86
57	male	20	4	50	50	CA	sequential	C2	Ambiguous	0
57	male	20	4	50	50	CA	sequential	C3	Ambiguous	-75
57	male	20	4	50	50	CA	nonsequential	C1	Unambiguous	75
57	male	20	4	50	50	CA	nonsequential	C2	Unambiguous	0
57	male	20	4	50	50	CA	nonsequential	C3	Unambiguous	-51
57	male	20	4	50	50	CA	nonsequential	C1	Ambiguous	75
57	male	20	4	50	50	CA	nonsequential	C2	Ambiguous	0
57	male	20	4	50	50	CA	nonsequential	C3	Ambiguous	-49
58	female	18	3.75	37	42	CA	sequential	C1	Unambiguous	77
58	female	18	3.75	37	42	CA	sequential	C2	Unambiguous	49
58	female	18	3.75	37	42	CA	sequential	C3	Unambiguous	-61
58	female	18	3.75	37	42	CA	sequential	C1	Ambiguous	50
58	female	18	3.75	37	42	CA	sequential	C2	Ambiguous	23
58	female	18	3.75	37	42	CA	sequential	C3	Ambiguous	-73
58	female	18	3.75	37	42	CA	nonsequential	C1	Unambiguous	49
58	female	18	3.75	37	42	CA	nonsequential	C2	Unambiguous	0
58	female	18	3.75	37	42	CA	nonsequential	C3	Unambiguous	-62
58	female	18	3.75	37	42	CA	nonsequential	C1	Ambiguous	52
58	female	18	3.75	37	42	CA	nonsequential	C2	Ambiguous	0
58	female	18	3.75	37	42	CA	nonsequential	C3	Ambiguous	-38
59	female	18	4.75	30	38	CA	sequential	C1	Unambiguous	75
59	female	18	4.75	30	38	CA	sequential	C2	Unambiguous	40
59	female	18	4.75	30	38	CA	sequential	C3	Unambiguous	-75
59	female	18	4.75	30	38	CA	sequential	C1	Ambiguous	50
59	female	18	4.75	30	38	CA	sequential	C2	Ambiguous	40
59	female	18	4.75	30	38	CA	sequential	C3	Ambiguous	-25
59	female	18	4.75	30	38	CA	nonsequential	C1	Unambiguous	75
59	female	18	4.75	30	38	CA	nonsequential	C2	Unambiguous	0
59	female	18	4.75	30	38	CA	nonsequential	C3	Unambiguous	-90
59	female	18	4.75	30	38	CA	nonsequential	C1	Ambiguous	75
59	female	18	4.75	30	38	CA	nonsequential	C2	Ambiguous	61
59	female	18	4.75	30	38	CA	nonsequential	C3	Ambiguous	-75
60	male	18	4.125	11	29	CA	sequential	C1	Unambiguous	0
60	male	18	4.125	11	29	CA	sequential	C2	Unambiguous	0
60	male	18	4.125	11	29	CA	sequential	C3	Unambiguous	-95
60	male	18	4.125	11	29	CA	sequential	C1	Ambiguous	91
60	male	18	4.125	11	29	CA	sequential	C2	Ambiguous	0
60	male	18	4.125	11	29	CA	sequential	C3	Ambiguous	-24
60	male	18	4.125	11	29	CA	nonsequential	C1	Unambiguous	100
60	male	18	4.125	11	29	CA	nonsequential	C2	Unambiguous	0
60	male	18	4.125	11	29	CA	nonsequential	C3	Unambiguous	-100
60	male	18	4.125	11	29	CA	nonsequential	C1	Ambiguous	100
60	male	18	4.125	11	29	CA	nonsequential	C2	Ambiguous	0
60	male	18	4.125	11	29	CA	nonsequential	C3	Ambiguous	-100
61	female	18	2.875	27	39	CA	sequential	C1	Unambiguous	80
61	female	18	2.875	27	39	CA	sequential	C2	Unambiguous	0
61	female	18	2.875	27	39	CA	sequential	C3	Unambiguous	-70
61	female	18	2.875	27	39	CA	sequential	C1	Ambiguous	5
61	female	18	2.875	27	39	CA	sequential	C2	Ambiguous	-20
61	female	18	2.875	27	39	CA	sequential	C3	Ambiguous	-80
61	female	18	2.875	27	39	CA	nonsequential	C1	Unambiguous	80
61	female	18	2.875	27	39	CA	nonsequential	C2	Unambiguous	0
61	female	18	2.875	27	39	CA	nonsequential	C3	Unambiguous	-75
61	female	18	2.875	27	39	CA	nonsequential	C1	Ambiguous	25
61	female	18	2.875	27	39	CA	nonsequential	C2	Ambiguous	0
61	female	18	2.875	27	39	CA	nonsequential	C3	Ambiguous	-75
62	female	18	4.125	20	38	CA	sequential	C1	Unambiguous	75
62	female	18	4.125	20	38	CA	sequential	C2	Unambiguous	33
62	female	18	4.125	20	38	CA	sequential	C3	Unambiguous	13
62	female	18	4.125	20	38	CA	sequential	C1	Ambiguous	25
62	female	18	4.125	20	38	CA	sequential	C2	Ambiguous	14
62	female	18	4.125	20	38	CA	sequential	C3	Ambiguous	-20
62	female	18	4.125	20	38	CA	nonsequential	C1	Unambiguous	75
62	female	18	4.125	20	38	CA	nonsequential	C2	Unambiguous	0
62	female	18	4.125	20	38	CA	nonsequential	C3	Unambiguous	-75
62	female	18	4.125	20	38	CA	nonsequential	C1	Ambiguous	75
62	female	18	4.125	20	38	CA	nonsequential	C2	Ambiguous	61
62	female	18	4.125	20	38	CA	nonsequential	C3	Ambiguous	-25
63	female	18	3.75	24	46	CA	sequential	C1	Unambiguous	25
63	female	18	3.75	24	46	CA	sequential	C2	Unambiguous	50
63	female	18	3.75	24	46	CA	sequential	C3	Unambiguous	0
63	female	18	3.75	24	46	CA	sequential	C1	Ambiguous	27
63	female	18	3.75	24	46	CA	sequential	C2	Ambiguous	-25
63	female	18	3.75	24	46	CA	sequential	C3	Ambiguous	-28
63	female	18	3.75	24	46	CA	nonsequential	C1	Unambiguous	50
63	female	18	3.75	24	46	CA	nonsequential	C2	Unambiguous	0
63	female	18	3.75	24	46	CA	nonsequential	C3	Unambiguous	-75
63	female	18	3.75	24	46	CA	nonsequential	C1	Ambiguous	75
63	female	18	3.75	24	46	CA	nonsequential	C2	Ambiguous	25
63	female	18	3.75	24	46	CA	nonsequential	C3	Ambiguous	-45
64	male	20	3.875	24	40	CA	sequential	C1	Unambiguous	0
64	male	20	3.875	24	40	CA	sequential	C2	Unambiguous	50
64	male	20	3.875	24	40	CA	sequential	C3	Unambiguous	-40
64	male	20	3.875	24	40	CA	sequential	C1	Ambiguous	50
64	male	20	3.875	24	40	CA	sequential	C2	Ambiguous	81
64	male	20	3.875	24	40	CA	sequential	C3	Ambiguous	-65
64	male	20	3.875	24	40	CA	nonsequential	C1	Unambiguous	52
64	male	20	3.875	24	40	CA	nonsequential	C2	Unambiguous	0
64	male	20	3.875	24	40	CA	nonsequential	C3	Unambiguous	-75
64	male	20	3.875	24	40	CA	nonsequential	C1	Ambiguous	75
64	male	20	3.875	24	40	CA	nonsequential	C2	Ambiguous	20
64	male	20	3.875	24	40	CA	nonsequential	C3	Ambiguous	-51
65	female	21	3.875	12	24	CP	sequential	C1	Unambiguous	50
65	female	21	3.875	12	24	CP	sequential	C2	Unambiguous	65
65	female	21	3.875	12	24	CP	sequential	C3	Unambiguous	-10
65	female	21	3.875	12	24	CP	sequential	C1	Ambiguous	25
65	female	21	3.875	12	24	CP	sequential	C2	Ambiguous	0
65	female	21	3.875	12	24	CP	sequential	C3	Ambiguous	-51
65	female	21	3.875	12	24	CP	nonsequential	C1	Unambiguous	75
65	female	21	3.875	12	24	CP	nonsequential	C2	Unambiguous	0
65	female	21	3.875	12	24	CP	nonsequential	C3	Unambiguous	-75
65	female	21	3.875	12	24	CP	nonsequential	C1	Ambiguous	50
65	female	21	3.875	12	24	CP	nonsequential	C2	Ambiguous	0
65	female	21	3.875	12	24	CP	nonsequential	C3	Ambiguous	-75
66	female	17	2.375	30	44	CP	sequential	C1	Unambiguous	75
66	female	17	2.375	30	44	CP	sequential	C2	Unambiguous	64
66	female	17	2.375	30	44	CP	sequential	C3	Unambiguous	-75
66	female	17	2.375	30	44	CP	sequential	C1	Ambiguous	14
66	female	17	2.375	30	44	CP	sequential	C2	Ambiguous	30
66	female	17	2.375	30	44	CP	sequential	C3	Ambiguous	-40
66	female	17	2.375	30	44	CP	nonsequential	C1	Unambiguous	75
66	female	17	2.375	30	44	CP	nonsequential	C2	Unambiguous	0
66	female	17	2.375	30	44	CP	nonsequential	C3	Unambiguous	-73
66	female	17	2.375	30	44	CP	nonsequential	C1	Ambiguous	54
66	female	17	2.375	30	44	CP	nonsequential	C2	Ambiguous	-42
66	female	17	2.375	30	44	CP	nonsequential	C3	Ambiguous	-86
67	female	18	2.25	19	35	CP	sequential	C1	Unambiguous	15
67	female	18	2.25	19	35	CP	sequential	C2	Unambiguous	-51
67	female	18	2.25	19	35	CP	sequential	C3	Unambiguous	-50
67	female	18	2.25	19	35	CP	sequential	C1	Ambiguous	25
67	female	18	2.25	19	35	CP	sequential	C2	Ambiguous	0
67	female	18	2.25	19	35	CP	sequential	C3	Ambiguous	-75
67	female	18	2.25	19	35	CP	nonsequential	C1	Unambiguous	75
67	female	18	2.25	19	35	CP	nonsequential	C2	Unambiguous	0
67	female	18	2.25	19	35	CP	nonsequential	C3	Unambiguous	-75
67	female	18	2.25	19	35	CP	nonsequential	C1	Ambiguous	74
67	female	18	2.25	19	35	CP	nonsequential	C2	Ambiguous	25
67	female	18	2.25	19	35	CP	nonsequential	C3	Ambiguous	27
68	male	21	3.125	26	40	CP	sequential	C1	Unambiguous	75
68	male	21	3.125	26	40	CP	sequential	C2	Unambiguous	75
68	male	21	3.125	26	40	CP	sequential	C3	Unambiguous	-75
68	male	21	3.125	26	40	CP	sequential	C1	Ambiguous	-25
68	male	21	3.125	26	40	CP	sequential	C2	Ambiguous	75
68	male	21	3.125	26	40	CP	sequential	C3	Ambiguous	-75
68	male	21	3.125	26	40	CP	nonsequential	C1	Unambiguous	50
68	male	21	3.125	26	40	CP	nonsequential	C2	Unambiguous	0
68	male	21	3.125	26	40	CP	nonsequential	C3	Unambiguous	-75
68	male	21	3.125	26	40	CP	nonsequential	C1	Ambiguous	50
68	male	21	3.125	26	40	CP	nonsequential	C2	Ambiguous	-25
68	male	21	3.125	26	40	CP	nonsequential	C3	Ambiguous	-50
69	female	18	3.5	22	34	CP	sequential	C1	Unambiguous	75
69	female	18	3.5	22	34	CP	sequential	C2	Unambiguous	50
69	female	18	3.5	22	34	CP	sequential	C3	Unambiguous	-65
69	female	18	3.5	22	34	CP	sequential	C1	Ambiguous	75
69	female	18	3.5	22	34	CP	sequential	C2	Ambiguous	65
69	female	18	3.5	22	34	CP	sequential	C3	Ambiguous	-50
69	female	18	3.5	22	34	CP	nonsequential	C1	Unambiguous	50
69	female	18	3.5	22	34	CP	nonsequential	C2	Unambiguous	25
69	female	18	3.5	22	34	CP	nonsequential	C3	Unambiguous	-75
69	female	18	3.5	22	34	CP	nonsequential	C1	Ambiguous	58
69	female	18	3.5	22	34	CP	nonsequential	C2	Ambiguous	55
69	female	18	3.5	22	34	CP	nonsequential	C3	Ambiguous	-50
70	female	18	2.625	12	28	CP	sequential	C1	Unambiguous	74
70	female	18	2.625	12	28	CP	sequential	C2	Unambiguous	47
70	female	18	2.625	12	28	CP	sequential	C3	Unambiguous	-25
70	female	18	2.625	12	28	CP	sequential	C1	Ambiguous	-8
70	female	18	2.625	12	28	CP	sequential	C2	Ambiguous	0
70	female	18	2.625	12	28	CP	sequential	C3	Ambiguous	-9
70	female	18	2.625	12	28	CP	nonsequential	C1	Unambiguous	50
70	female	18	2.625	12	28	CP	nonsequential	C2	Unambiguous	0
70	female	18	2.625	12	28	CP	nonsequential	C3	Unambiguous	-50
70	female	18	2.625	12	28	CP	nonsequential	C1	Ambiguous	12
70	female	18	2.625	12	28	CP	nonsequential	C2	Ambiguous	0
70	female	18	2.625	12	28	CP	nonsequential	C3	Ambiguous	-10
71	male	23	4.375	37	41	CP	sequential	C1	Unambiguous	50
71	male	23	4.375	37	41	CP	sequential	C2	Unambiguous	25
71	male	23	4.375	37	41	CP	sequential	C3	Unambiguous	-25
71	male	23	4.375	37	41	CP	sequential	C1	Ambiguous	50
71	male	23	4.375	37	41	CP	sequential	C2	Ambiguous	75
71	male	23	4.375	37	41	CP	sequential	C3	Ambiguous	-50
71	male	23	4.375	37	41	CP	nonsequential	C1	Unambiguous	25
71	male	23	4.375	37	41	CP	nonsequential	C2	Unambiguous	25
71	male	23	4.375	37	41	CP	nonsequential	C3	Unambiguous	-75
71	male	23	4.375	37	41	CP	nonsequential	C1	Ambiguous	50
71	male	23	4.375	37	41	CP	nonsequential	C2	Ambiguous	25
71	male	23	4.375	37	41	CP	nonsequential	C3	Ambiguous	-25
72	male	18	3.75	30	43	CP	sequential	C1	Unambiguous	80
72	male	18	3.75	30	43	CP	sequential	C2	Unambiguous	-75
72	male	18	3.75	30	43	CP	sequential	C3	Unambiguous	-75
72	male	18	3.75	30	43	CP	sequential	C1	Ambiguous	77
72	male	18	3.75	30	43	CP	sequential	C2	Ambiguous	10
72	male	18	3.75	30	43	CP	sequential	C3	Ambiguous	-60
72	male	18	3.75	30	43	CP	nonsequential	C1	Unambiguous	67
72	male	18	3.75	30	43	CP	nonsequential	C2	Unambiguous	0
72	male	18	3.75	30	43	CP	nonsequential	C3	Unambiguous	-84
72	male	18	3.75	30	43	CP	nonsequential	C1	Ambiguous	70
72	male	18	3.75	30	43	CP	nonsequential	C2	Ambiguous	-10
72	male	18	3.75	30	43	CP	nonsequential	C3	Ambiguous	-67
73	female	18	2	10	31	CP	sequential	C1	Unambiguous	0
73	female	18	2	10	31	CP	sequential	C2	Unambiguous	-14
73	female	18	2	10	31	CP	sequential	C3	Unambiguous	-50
73	female	18	2	10	31	CP	sequential	C1	Ambiguous	25
73	female	18	2	10	31	CP	sequential	C2	Ambiguous	-5
73	female	18	2	10	31	CP	sequential	C3	Ambiguous	-49
73	female	18	2	10	31	CP	nonsequential	C1	Unambiguous	50
73	female	18	2	10	31	CP	nonsequential	C2	Unambiguous	0
73	female	18	2	10	31	CP	nonsequential	C3	Unambiguous	-36
73	female	18	2	10	31	CP	nonsequential	C1	Ambiguous	49
73	female	18	2	10	31	CP	nonsequential	C2	Ambiguous	25
73	female	18	2	10	31	CP	nonsequential	C3	Ambiguous	-50
74	male	18	3.875	27	38	CP	sequential	C1	Unambiguous	50
74	male	18	3.875	27	38	CP	sequential	C2	Unambiguous	0
74	male	18	3.875	27	38	CP	sequential	C3	Unambiguous	-75
74	male	18	3.875	27	38	CP	sequential	C1	Ambiguous	25
74	male	18	3.875	27	38	CP	sequential	C2	Ambiguous	0
74	male	18	3.875	27	38	CP	sequential	C3	Ambiguous	0
74	male	18	3.875	27	38	CP	nonsequential	C1	Unambiguous	100
74	male	18	3.875	27	38	CP	nonsequential	C2	Unambiguous	0
74	male	18	3.875	27	38	CP	nonsequential	C3	Unambiguous	-75
74	male	18	3.875	27	38	CP	nonsequential	C1	Ambiguous	75
74	male	18	3.875	27	38	CP	nonsequential	C2	Ambiguous	0
74	male	18	3.875	27	38	CP	nonsequential	C3	Ambiguous	-75
75	male	21	4.625	38	46	CP	sequential	C1	Unambiguous	63
75	male	21	4.625	38	46	CP	sequential	C2	Unambiguous	0
75	male	21	4.625	38	46	CP	sequential	C3	Unambiguous	-80
75	male	21	4.625	38	46	CP	sequential	C1	Ambiguous	88
75	male	21	4.625	38	46	CP	sequential	C2	Ambiguous	5
75	male	21	4.625	38	46	CP	sequential	C3	Ambiguous	-75
75	male	21	4.625	38	46	CP	nonsequential	C1	Unambiguous	74
75	male	21	4.625	38	46	CP	nonsequential	C2	Unambiguous	0
75	male	21	4.625	38	46	CP	nonsequential	C3	Unambiguous	-82
75	male	21	4.625	38	46	CP	nonsequential	C1	Ambiguous	60
75	male	21	4.625	38	46	CP	nonsequential	C2	Ambiguous	0
75	male	21	4.625	38	46	CP	nonsequential	C3	Ambiguous	-65
76	female	19	4	36	43	CP	sequential	C1	Unambiguous	25
76	female	19	4	36	43	CP	sequential	C2	Unambiguous	50
76	female	19	4	36	43	CP	sequential	C3	Unambiguous	-75
76	female	19	4	36	43	CP	sequential	C1	Ambiguous	25
76	female	19	4	36	43	CP	sequential	C2	Ambiguous	25
76	female	19	4	36	43	CP	sequential	C3	Ambiguous	-75
76	female	19	4	36	43	CP	nonsequential	C1	Unambiguous	75
76	female	19	4	36	43	CP	nonsequential	C2	Unambiguous	0
76	female	19	4	36	43	CP	nonsequential	C3	Unambiguous	-75
76	female	19	4	36	43	CP	nonsequential	C1	Ambiguous	75
76	female	19	4	36	43	CP	nonsequential	C2	Ambiguous	25
76	female	19	4	36	43	CP	nonsequential	C3	Ambiguous	-75
77	female	19	4.375	6	22	CP	sequential	C1	Unambiguous	59
77	female	19	4.375	6	22	CP	sequential	C2	Unambiguous	-2
77	female	19	4.375	6	22	CP	sequential	C3	Unambiguous	-44
77	female	19	4.375	6	22	CP	sequential	C1	Ambiguous	0
77	female	19	4.375	6	22	CP	sequential	C2	Ambiguous	22
77	female	19	4.375	6	22	CP	sequential	C3	Ambiguous	-62
77	female	19	4.375	6	22	CP	nonsequential	C1	Unambiguous	75
77	female	19	4.375	6	22	CP	nonsequential	C2	Unambiguous	0
77	female	19	4.375	6	22	CP	nonsequential	C3	Unambiguous	-74
77	female	19	4.375	6	22	CP	nonsequential	C1	Ambiguous	57
77	female	19	4.375	6	22	CP	nonsequential	C2	Ambiguous	0
77	female	19	4.375	6	22	CP	nonsequential	C3	Ambiguous	-58
78	male	19	3.75	23	39	CP	sequential	C1	Unambiguous	75
78	male	19	3.75	23	39	CP	sequential	C2	Unambiguous	75
78	male	19	3.75	23	39	CP	sequential	C3	Unambiguous	-75
78	male	19	3.75	23	39	CP	sequential	C1	Ambiguous	75
78	male	19	3.75	23	39	CP	sequential	C2	Ambiguous	25
78	male	19	3.75	23	39	CP	sequential	C3	Ambiguous	-75
78	male	19	3.75	23	39	CP	nonsequential	C1	Unambiguous	75
78	male	19	3.75	23	39	CP	nonsequential	C2	Unambiguous	0
78	male	19	3.75	23	39	CP	nonsequential	C3	Unambiguous	-75
78	male	19	3.75	23	39	CP	nonsequential	C1	Ambiguous	85
78	male	19	3.75	23	39	CP	nonsequential	C2	Ambiguous	0
78	male	19	3.75	23	39	CP	nonsequential	C3	Ambiguous	-50
79	female	51	2.875	25	32	CP	sequential	C1	Unambiguous	51
79	female	51	2.875	25	32	CP	sequential	C2	Unambiguous	0
79	female	51	2.875	25	32	CP	sequential	C3	Unambiguous	-49
79	female	51	2.875	25	32	CP	sequential	C1	Ambiguous	0
79	female	51	2.875	25	32	CP	sequential	C2	Ambiguous	25
79	female	51	2.875	25	32	CP	sequential	C3	Ambiguous	-51
79	female	51	2.875	25	32	CP	nonsequential	C1	Unambiguous	74
79	female	51	2.875	25	32	CP	nonsequential	C2	Unambiguous	0
79	female	51	2.875	25	32	CP	nonsequential	C3	Unambiguous	-87
79	female	51	2.875	25	32	CP	nonsequential	C1	Ambiguous	74
79	female	51	2.875	25	32	CP	nonsequential	C2	Ambiguous	0
79	female	51	2.875	25	32	CP	nonsequential	C3	Ambiguous	-40
80	female	18	2.75	16	32	CP	sequential	C1	Unambiguous	-25
80	female	18	2.75	16	32	CP	sequential	C2	Unambiguous	-78
80	female	18	2.75	16	32	CP	sequential	C3	Unambiguous	-13
80	female	18	2.75	16	32	CP	sequential	C1	Ambiguous	14
80	female	18	2.75	16	32	CP	sequential	C2	Ambiguous	-75
80	female	18	2.75	16	32	CP	sequential	C3	Ambiguous	-25
80	female	18	2.75	16	32	CP	nonsequential	C1	Unambiguous	86
80	female	18	2.75	16	32	CP	nonsequential	C2	Unambiguous	-25
80	female	18	2.75	16	32	CP	nonsequential	C3	Unambiguous	-48
80	female	18	2.75	16	32	CP	nonsequential	C1	Ambiguous	-50
80	female	18	2.75	16	32	CP	nonsequential	C2	Ambiguous	25
80	female	18	2.75	16	32	CP	nonsequential	C3	Ambiguous	25
81	female	19	2.75	15	36	CP	sequential	C1	Unambiguous	75
81	female	19	2.75	15	36	CP	sequential	C2	Unambiguous	50
81	female	19	2.75	15	36	CP	sequential	C3	Unambiguous	-75
81	female	19	2.75	15	36	CP	sequential	C1	Ambiguous	75
81	female	19	2.75	15	36	CP	sequential	C2	Ambiguous	25
81	female	19	2.75	15	36	CP	sequential	C3	Ambiguous	-50
81	female	19	2.75	15	36	CP	nonsequential	C1	Unambiguous	75
81	female	19	2.75	15	36	CP	nonsequential	C2	Unambiguous	0
81	female	19	2.75	15	36	CP	nonsequential	C3	Unambiguous	-75
81	female	19	2.75	15	36	CP	nonsequential	C1	Ambiguous	50
81	female	19	2.75	15	36	CP	nonsequential	C2	Ambiguous	25
81	female	19	2.75	15	36	CP	nonsequential	C3	Ambiguous	-50
82	female	17	4.125	14	29	CP	sequential	C1	Unambiguous	0
82	female	17	4.125	14	29	CP	sequential	C2	Unambiguous	0
82	female	17	4.125	14	29	CP	sequential	C3	Unambiguous	-40
82	female	17	4.125	14	29	CP	sequential	C1	Ambiguous	5
82	female	17	4.125	14	29	CP	sequential	C2	Ambiguous	0
82	female	17	4.125	14	29	CP	sequential	C3	Ambiguous	20
82	female	17	4.125	14	29	CP	nonsequential	C1	Unambiguous	70
82	female	17	4.125	14	29	CP	nonsequential	C2	Unambiguous	0
82	female	17	4.125	14	29	CP	nonsequential	C3	Unambiguous	-50
82	female	17	4.125	14	29	CP	nonsequential	C1	Ambiguous	35
82	female	17	4.125	14	29	CP	nonsequential	C2	Ambiguous	-5
82	female	17	4.125	14	29	CP	nonsequential	C3	Ambiguous	-60
83	female	20	4.25	43	49	CP	sequential	C1	Unambiguous	75
83	female	20	4.25	43	49	CP	sequential	C2	Unambiguous	-20
83	female	20	4.25	43	49	CP	sequential	C3	Unambiguous	-75
83	female	20	4.25	43	49	CP	sequential	C1	Ambiguous	50
83	female	20	4.25	43	49	CP	sequential	C2	Ambiguous	0
83	female	20	4.25	43	49	CP	sequential	C3	Ambiguous	-50
83	female	20	4.25	43	49	CP	nonsequential	C1	Unambiguous	60
83	female	20	4.25	43	49	CP	nonsequential	C2	Unambiguous	0
83	female	20	4.25	43	49	CP	nonsequential	C3	Unambiguous	-50
83	female	20	4.25	43	49	CP	nonsequential	C1	Ambiguous	60
83	female	20	4.25	43	49	CP	nonsequential	C2	Ambiguous	-13
83	female	20	4.25	43	49	CP	nonsequential	C3	Ambiguous	-60
84	female	21	3	31	43	CP	sequential	C1	Unambiguous	50
84	female	21	3	31	43	CP	sequential	C2	Unambiguous	-20
84	female	21	3	31	43	CP	sequential	C3	Unambiguous	-50
84	female	21	3	31	43	CP	sequential	C1	Ambiguous	25
84	female	21	3	31	43	CP	sequential	C2	Ambiguous	-50
84	female	21	3	31	43	CP	sequential	C3	Ambiguous	-75
84	female	21	3	31	43	CP	nonsequential	C1	Unambiguous	65
84	female	21	3	31	43	CP	nonsequential	C2	Unambiguous	0
84	female	21	3	31	43	CP	nonsequential	C3	Unambiguous	-61
84	female	21	3	31	43	CP	nonsequential	C1	Ambiguous	54
84	female	21	3	31	43	CP	nonsequential	C2	Ambiguous	0
84	female	21	3	31	43	CP	nonsequential	C3	Ambiguous	-57
85	female	19	3.875	36	41	CP	sequential	C1	Unambiguous	0
85	female	19	3.875	36	41	CP	sequential	C2	Unambiguous	75
85	female	19	3.875	36	41	CP	sequential	C3	Unambiguous	25
85	female	19	3.875	36	41	CP	sequential	C1	Ambiguous	25
85	female	19	3.875	36	41	CP	sequential	C2	Ambiguous	75
85	female	19	3.875	36	41	CP	sequential	C3	Ambiguous	-50
85	female	19	3.875	36	41	CP	nonsequential	C1	Unambiguous	50
85	female	19	3.875	36	41	CP	nonsequential	C2	Unambiguous	0
85	female	19	3.875	36	41	CP	nonsequential	C3	Unambiguous	-50
85	female	19	3.875	36	41	CP	nonsequential	C1	Ambiguous	50
85	female	19	3.875	36	41	CP	nonsequential	C2	Ambiguous	0
85	female	19	3.875	36	41	CP	nonsequential	C3	Ambiguous	-75
86	female	18	3	22	45	CP	sequential	C1	Unambiguous	75
86	female	18	3	22	45	CP	sequential	C2	Unambiguous	-1
86	female	18	3	22	45	CP	sequential	C3	Unambiguous	-75
86	female	18	3	22	45	CP	sequential	C1	Ambiguous	90
86	female	18	3	22	45	CP	sequential	C2	Ambiguous	25
86	female	18	3	22	45	CP	sequential	C3	Ambiguous	-10
86	female	18	3	22	45	CP	nonsequential	C1	Unambiguous	75
86	female	18	3	22	45	CP	nonsequential	C2	Unambiguous	0
86	female	18	3	22	45	CP	nonsequential	C3	Unambiguous	-75
86	female	18	3	22	45	CP	nonsequential	C1	Ambiguous	50
86	female	18	3	22	45	CP	nonsequential	C2	Ambiguous	-5
86	female	18	3	22	45	CP	nonsequential	C3	Ambiguous	-50
87	female	17	3.75	30	45	CP	sequential	C1	Unambiguous	75
87	female	17	3.75	30	45	CP	sequential	C2	Unambiguous	-25
87	female	17	3.75	30	45	CP	sequential	C3	Unambiguous	-75
87	female	17	3.75	30	45	CP	sequential	C1	Ambiguous	75
87	female	17	3.75	30	45	CP	sequential	C2	Ambiguous	25
87	female	17	3.75	30	45	CP	sequential	C3	Ambiguous	-25
87	female	17	3.75	30	45	CP	nonsequential	C1	Unambiguous	75
87	female	17	3.75	30	45	CP	nonsequential	C2	Unambiguous	0
87	female	17	3.75	30	45	CP	nonsequential	C3	Unambiguous	-75
87	female	17	3.75	30	45	CP	nonsequential	C1	Ambiguous	25
87	female	17	3.75	30	45	CP	nonsequential	C2	Ambiguous	25
87	female	17	3.75	30	45	CP	nonsequential	C3	Ambiguous	-50
88	female	18	4.25	40	47	CP	sequential	C1	Unambiguous	75
88	female	18	4.25	40	47	CP	sequential	C2	Unambiguous	75
88	female	18	4.25	40	47	CP	sequential	C3	Unambiguous	-75
88	female	18	4.25	40	47	CP	sequential	C1	Ambiguous	50
88	female	18	4.25	40	47	CP	sequential	C2	Ambiguous	50
88	female	18	4.25	40	47	CP	sequential	C3	Ambiguous	-50
88	female	18	4.25	40	47	CP	nonsequential	C1	Unambiguous	50
88	female	18	4.25	40	47	CP	nonsequential	C2	Unambiguous	0
88	female	18	4.25	40	47	CP	nonsequential	C3	Unambiguous	-50
88	female	18	4.25	40	47	CP	nonsequential	C1	Ambiguous	50
88	female	18	4.25	40	47	CP	nonsequential	C2	Ambiguous	50
88	female	18	4.25	40	47	CP	nonsequential	C3	Ambiguous	-50
89	female	18	3.5	34	42	CP	sequential	C1	Unambiguous	25
89	female	18	3.5	34	42	CP	sequential	C2	Unambiguous	-4
89	female	18	3.5	34	42	CP	sequential	C3	Unambiguous	-16
89	female	18	3.5	34	42	CP	sequential	C1	Ambiguous	12
89	female	18	3.5	34	42	CP	sequential	C2	Ambiguous	0
89	female	18	3.5	34	42	CP	sequential	C3	Ambiguous	17
89	female	18	3.5	34	42	CP	nonsequential	C1	Unambiguous	75
89	female	18	3.5	34	42	CP	nonsequential	C2	Unambiguous	0
89	female	18	3.5	34	42	CP	nonsequential	C3	Unambiguous	-75
89	female	18	3.5	34	42	CP	nonsequential	C1	Ambiguous	62
89	female	18	3.5	34	42	CP	nonsequential	C2	Ambiguous	8
89	female	18	3.5	34	42	CP	nonsequential	C3	Ambiguous	-60
90	female	19	4.75	45	49	CP	sequential	C1	Unambiguous	50
90	female	19	4.75	45	49	CP	sequential	C2	Unambiguous	36
90	female	19	4.75	45	49	CP	sequential	C3	Unambiguous	-49
90	female	19	4.75	45	49	CP	sequential	C1	Ambiguous	65
90	female	19	4.75	45	49	CP	sequential	C2	Ambiguous	-12
90	female	19	4.75	45	49	CP	sequential	C3	Ambiguous	-50
90	female	19	4.75	45	49	CP	nonsequential	C1	Unambiguous	50
90	female	19	4.75	45	49	CP	nonsequential	C2	Unambiguous	0
90	female	19	4.75	45	49	CP	nonsequential	C3	Unambiguous	-33
90	female	19	4.75	45	49	CP	nonsequential	C1	Ambiguous	50
90	female	19	4.75	45	49	CP	nonsequential	C2	Ambiguous	0
90	female	19	4.75	45	49	CP	nonsequential	C3	Ambiguous	0
91	female	19	3.375	34	44	CP	sequential	C1	Unambiguous	75
91	female	19	3.375	34	44	CP	sequential	C2	Unambiguous	25
91	female	19	3.375	34	44	CP	sequential	C3	Unambiguous	-75
91	female	19	3.375	34	44	CP	sequential	C1	Ambiguous	50
91	female	19	3.375	34	44	CP	sequential	C2	Ambiguous	25
91	female	19	3.375	34	44	CP	sequential	C3	Ambiguous	-75
91	female	19	3.375	34	44	CP	nonsequential	C1	Unambiguous	25
91	female	19	3.375	34	44	CP	nonsequential	C2	Unambiguous	0
91	female	19	3.375	34	44	CP	nonsequential	C3	Unambiguous	-50
91	female	19	3.375	34	44	CP	nonsequential	C1	Ambiguous	50
91	female	19	3.375	34	44	CP	nonsequential	C2	Ambiguous	-25
91	female	19	3.375	34	44	CP	nonsequential	C3	Ambiguous	-75
92	female	18	3.25	30	44	CP	sequential	C1	Unambiguous	60
92	female	18	3.25	30	44	CP	sequential	C2	Unambiguous	75
92	female	18	3.25	30	44	CP	sequential	C3	Unambiguous	-75
92	female	18	3.25	30	44	CP	sequential	C1	Ambiguous	80
92	female	18	3.25	30	44	CP	sequential	C2	Ambiguous	75
92	female	18	3.25	30	44	CP	sequential	C3	Ambiguous	-50
92	female	18	3.25	30	44	CP	nonsequential	C1	Unambiguous	75
92	female	18	3.25	30	44	CP	nonsequential	C2	Unambiguous	0
92	female	18	3.25	30	44	CP	nonsequential	C3	Unambiguous	.
92	female	18	3.25	30	44	CP	nonsequential	C1	Ambiguous	75
92	female	18	3.25	30	44	CP	nonsequential	C2	Ambiguous	-50
92	female	18	3.25	30	44	CP	nonsequential	C3	Ambiguous	.
93	female	19	3	30	45	CP	sequential	C1	Unambiguous	0
93	female	19	3	30	45	CP	sequential	C2	Unambiguous	75
93	female	19	3	30	45	CP	sequential	C3	Unambiguous	0
93	female	19	3	30	45	CP	sequential	C1	Ambiguous	25
93	female	19	3	30	45	CP	sequential	C2	Ambiguous	50
93	female	19	3	30	45	CP	sequential	C3	Ambiguous	25
93	female	19	3	30	45	CP	nonsequential	C1	Unambiguous	75
93	female	19	3	30	45	CP	nonsequential	C2	Unambiguous	0
93	female	19	3	30	45	CP	nonsequential	C3	Unambiguous	-75
93	female	19	3	30	45	CP	nonsequential	C1	Ambiguous	50
93	female	19	3	30	45	CP	nonsequential	C2	Ambiguous	-25
93	female	19	3	30	45	CP	nonsequential	C3	Ambiguous	-75
94	male	18	3.625	43	49	CP	sequential	C1	Unambiguous	76
94	male	18	3.625	43	49	CP	sequential	C2	Unambiguous	75
94	male	18	3.625	43	49	CP	sequential	C3	Unambiguous	-50
94	male	18	3.625	43	49	CP	sequential	C1	Ambiguous	-13
94	male	18	3.625	43	49	CP	sequential	C2	Ambiguous	48
94	male	18	3.625	43	49	CP	sequential	C3	Ambiguous	-24
94	male	18	3.625	43	49	CP	nonsequential	C1	Unambiguous	85
94	male	18	3.625	43	49	CP	nonsequential	C2	Unambiguous	0
94	male	18	3.625	43	49	CP	nonsequential	C3	Unambiguous	-85
94	male	18	3.625	43	49	CP	nonsequential	C1	Ambiguous	85
94	male	18	3.625	43	49	CP	nonsequential	C2	Ambiguous	0
94	male	18	3.625	43	49	CP	nonsequential	C3	Ambiguous	-85
95	female	22	3	37	44	CP	sequential	C1	Unambiguous	0
95	female	22	3	37	44	CP	sequential	C2	Unambiguous	75
95	female	22	3	37	44	CP	sequential	C3	Unambiguous	-25
95	female	22	3	37	44	CP	sequential	C1	Ambiguous	75
95	female	22	3	37	44	CP	sequential	C2	Ambiguous	25
95	female	22	3	37	44	CP	sequential	C3	Ambiguous	-50
95	female	22	3	37	44	CP	nonsequential	C1	Unambiguous	75
95	female	22	3	37	44	CP	nonsequential	C2	Unambiguous	0
95	female	22	3	37	44	CP	nonsequential	C3	Unambiguous	-75
95	female	22	3	37	44	CP	nonsequential	C1	Ambiguous	-25
95	female	22	3	37	44	CP	nonsequential	C2	Ambiguous	25
95	female	22	3	37	44	CP	nonsequential	C3	Ambiguous	-75
96	female	20	4.125	43	47	CP	sequential	C1	Unambiguous	75
96	female	20	4.125	43	47	CP	sequential	C2	Unambiguous	75
96	female	20	4.125	43	47	CP	sequential	C3	Unambiguous	-75
96	female	20	4.125	43	47	CP	sequential	C1	Ambiguous	75
96	female	20	4.125	43	47	CP	sequential	C2	Ambiguous	25
96	female	20	4.125	43	47	CP	sequential	C3	Ambiguous	-25
96	female	20	4.125	43	47	CP	nonsequential	C1	Unambiguous	50
96	female	20	4.125	43	47	CP	nonsequential	C2	Unambiguous	0
96	female	20	4.125	43	47	CP	nonsequential	C3	Unambiguous	-75
96	female	20	4.125	43	47	CP	nonsequential	C1	Ambiguous	50
96	female	20	4.125	43	47	CP	nonsequential	C2	Ambiguous	0
96	female	20	4.125	43	47	CP	nonsequential	C3	Ambiguous	-50
97	female	20	3.5	39	45	CP	sequential	C1	Unambiguous	0
97	female	20	3.5	39	45	CP	sequential	C2	Unambiguous	75
97	female	20	3.5	39	45	CP	sequential	C3	Unambiguous	-75
97	female	20	3.5	39	45	CP	sequential	C1	Ambiguous	25
97	female	20	3.5	39	45	CP	sequential	C2	Ambiguous	75
97	female	20	3.5	39	45	CP	sequential	C3	Ambiguous	-75
97	female	20	3.5	39	45	CP	nonsequential	C1	Unambiguous	75
97	female	20	3.5	39	45	CP	nonsequential	C2	Unambiguous	0
97	female	20	3.5	39	45	CP	nonsequential	C3	Unambiguous	-75
97	female	20	3.5	39	45	CP	nonsequential	C1	Ambiguous	75
97	female	20	3.5	39	45	CP	nonsequential	C2	Ambiguous	75
97	female	20	3.5	39	45	CP	nonsequential	C3	Ambiguous	-75
98	female	18	3.875	38	48	CP	sequential	C1	Unambiguous	25
98	female	18	3.875	38	48	CP	sequential	C2	Unambiguous	0
98	female	18	3.875	38	48	CP	sequential	C3	Unambiguous	-50
98	female	18	3.875	38	48	CP	sequential	C1	Ambiguous	75
98	female	18	3.875	38	48	CP	sequential	C2	Ambiguous	25
98	female	18	3.875	38	48	CP	sequential	C3	Ambiguous	-75
98	female	18	3.875	38	48	CP	nonsequential	C1	Unambiguous	75
98	female	18	3.875	38	48	CP	nonsequential	C2	Unambiguous	0
98	female	18	3.875	38	48	CP	nonsequential	C3	Unambiguous	-75
98	female	18	3.875	38	48	CP	nonsequential	C1	Ambiguous	50
98	female	18	3.875	38	48	CP	nonsequential	C2	Ambiguous	-25
98	female	18	3.875	38	48	CP	nonsequential	C3	Ambiguous	-75
99	female	20	3.625	15	34	CP	sequential	C1	Unambiguous	-25
99	female	20	3.625	15	34	CP	sequential	C2	Unambiguous	75
99	female	20	3.625	15	34	CP	sequential	C3	Unambiguous	25
99	female	20	3.625	15	34	CP	sequential	C1	Ambiguous	0
99	female	20	3.625	15	34	CP	sequential	C2	Ambiguous	50
99	female	20	3.625	15	34	CP	sequential	C3	Ambiguous	-50
99	female	20	3.625	15	34	CP	nonsequential	C1	Unambiguous	0
99	female	20	3.625	15	34	CP	nonsequential	C2	Unambiguous	75
99	female	20	3.625	15	34	CP	nonsequential	C3	Unambiguous	-25
99	female	20	3.625	15	34	CP	nonsequential	C1	Ambiguous	25
99	female	20	3.625	15	34	CP	nonsequential	C2	Ambiguous	75
99	female	20	3.625	15	34	CP	nonsequential	C3	Ambiguous	-50
100	male	19	3	30	44	CP	sequential	C1	Unambiguous	65
100	male	19	3	30	44	CP	sequential	C2	Unambiguous	15
100	male	19	3	30	44	CP	sequential	C3	Unambiguous	-60
100	male	19	3	30	44	CP	sequential	C1	Ambiguous	45
100	male	19	3	30	44	CP	sequential	C2	Ambiguous	0
100	male	19	3	30	44	CP	sequential	C3	Ambiguous	-60
100	male	19	3	30	44	CP	nonsequential	C1	Unambiguous	80
100	male	19	3	30	44	CP	nonsequential	C2	Unambiguous	0
100	male	19	3	30	44	CP	nonsequential	C3	Unambiguous	-80
100	male	19	3	30	44	CP	nonsequential	C1	Ambiguous	50
100	male	19	3	30	44	CP	nonsequential	C2	Ambiguous	0
100	male	19	3	30	44	CP	nonsequential	C3	Ambiguous	-75
101	female	20	3.5	37	46	CP	sequential	C1	Unambiguous	75
101	female	20	3.5	37	46	CP	sequential	C2	Unambiguous	-25
101	female	20	3.5	37	46	CP	sequential	C3	Unambiguous	-50
101	female	20	3.5	37	46	CP	sequential	C1	Ambiguous	50
101	female	20	3.5	37	46	CP	sequential	C2	Ambiguous	75
101	female	20	3.5	37	46	CP	sequential	C3	Ambiguous	-65
101	female	20	3.5	37	46	CP	nonsequential	C1	Unambiguous	74
101	female	20	3.5	37	46	CP	nonsequential	C2	Unambiguous	0
101	female	20	3.5	37	46	CP	nonsequential	C3	Unambiguous	-75
101	female	20	3.5	37	46	CP	nonsequential	C1	Ambiguous	50
101	female	20	3.5	37	46	CP	nonsequential	C2	Ambiguous	-50
101	female	20	3.5	37	46	CP	nonsequential	C3	Ambiguous	-75
102	female	19	2.625	14	30	CP	sequential	C1	Unambiguous	75
102	female	19	2.625	14	30	CP	sequential	C2	Unambiguous	0
102	female	19	2.625	14	30	CP	sequential	C3	Unambiguous	-80
102	female	19	2.625	14	30	CP	sequential	C1	Ambiguous	63
102	female	19	2.625	14	30	CP	sequential	C2	Ambiguous	40
102	female	19	2.625	14	30	CP	sequential	C3	Ambiguous	-74
102	female	19	2.625	14	30	CP	nonsequential	C1	Unambiguous	58
102	female	19	2.625	14	30	CP	nonsequential	C2	Unambiguous	0
102	female	19	2.625	14	30	CP	nonsequential	C3	Unambiguous	-50
102	female	19	2.625	14	30	CP	nonsequential	C1	Ambiguous	39
102	female	19	2.625	14	30	CP	nonsequential	C2	Ambiguous	0
102	female	19	2.625	14	30	CP	nonsequential	C3	Ambiguous	-40
103	female	19	1.875	25	41	CP	sequential	C1	Unambiguous	35
103	female	19	1.875	25	41	CP	sequential	C2	Unambiguous	28
103	female	19	1.875	25	41	CP	sequential	C3	Unambiguous	0
103	female	19	1.875	25	41	CP	sequential	C1	Ambiguous	-27
103	female	19	1.875	25	41	CP	sequential	C2	Ambiguous	-26
103	female	19	1.875	25	41	CP	sequential	C3	Ambiguous	-25
103	female	19	1.875	25	41	CP	nonsequential	C1	Unambiguous	52
103	female	19	1.875	25	41	CP	nonsequential	C2	Unambiguous	0
103	female	19	1.875	25	41	CP	nonsequential	C3	Unambiguous	-76
103	female	19	1.875	25	41	CP	nonsequential	C1	Ambiguous	76
103	female	19	1.875	25	41	CP	nonsequential	C2	Ambiguous	-27
103	female	19	1.875	25	41	CP	nonsequential	C3	Ambiguous	-76
104	male	18	4.125	30	42	CP	sequential	C1	Unambiguous	50
104	male	18	4.125	30	42	CP	sequential	C2	Unambiguous	75
104	male	18	4.125	30	42	CP	sequential	C3	Unambiguous	-75
104	male	18	4.125	30	42	CP	sequential	C1	Ambiguous	50
104	male	18	4.125	30	42	CP	sequential	C2	Ambiguous	75
104	male	18	4.125	30	42	CP	sequential	C3	Ambiguous	-50
104	male	18	4.125	30	42	CP	nonsequential	C1	Unambiguous	75
104	male	18	4.125	30	42	CP	nonsequential	C2	Unambiguous	0
104	male	18	4.125	30	42	CP	nonsequential	C3	Unambiguous	-75
104	male	18	4.125	30	42	CP	nonsequential	C1	Ambiguous	75
104	male	18	4.125	30	42	CP	nonsequential	C2	Ambiguous	0
104	male	18	4.125	30	42	CP	nonsequential	C3	Ambiguous	-64
105	male	18	4.875	50	50	CP	sequential	C1	Unambiguous	67
105	male	18	4.875	50	50	CP	sequential	C2	Unambiguous	0
105	male	18	4.875	50	50	CP	sequential	C3	Unambiguous	-67
105	male	18	4.875	50	50	CP	sequential	C1	Ambiguous	67
105	male	18	4.875	50	50	CP	sequential	C2	Ambiguous	0
105	male	18	4.875	50	50	CP	sequential	C3	Ambiguous	-67
105	male	18	4.875	50	50	CP	nonsequential	C1	Unambiguous	67
105	male	18	4.875	50	50	CP	nonsequential	C2	Unambiguous	0
105	male	18	4.875	50	50	CP	nonsequential	C3	Unambiguous	-67
105	male	18	4.875	50	50	CP	nonsequential	C1	Ambiguous	63
105	male	18	4.875	50	50	CP	nonsequential	C2	Ambiguous	-6
105	male	18	4.875	50	50	CP	nonsequential	C3	Ambiguous	-67
106	female	19	3.25	45	48	CP	sequential	C1	Unambiguous	58
106	female	19	3.25	45	48	CP	sequential	C2	Unambiguous	-57
106	female	19	3.25	45	48	CP	sequential	C3	Unambiguous	-82
106	female	19	3.25	45	48	CP	sequential	C1	Ambiguous	65
106	female	19	3.25	45	48	CP	sequential	C2	Ambiguous	-15
106	female	19	3.25	45	48	CP	sequential	C3	Ambiguous	-50
106	female	19	3.25	45	48	CP	nonsequential	C1	Unambiguous	75
106	female	19	3.25	45	48	CP	nonsequential	C2	Unambiguous	0
106	female	19	3.25	45	48	CP	nonsequential	C3	Unambiguous	-75
106	female	19	3.25	45	48	CP	nonsequential	C1	Ambiguous	59
106	female	19	3.25	45	48	CP	nonsequential	C2	Ambiguous	0
106	female	19	3.25	45	48	CP	nonsequential	C3	Ambiguous	-62
107	female	19	2	33	43	CP	sequential	C1	Unambiguous	41
107	female	19	2	33	43	CP	sequential	C2	Unambiguous	9
107	female	19	2	33	43	CP	sequential	C3	Unambiguous	-74
107	female	19	2	33	43	CP	sequential	C1	Ambiguous	-18
107	female	19	2	33	43	CP	sequential	C2	Ambiguous	0
107	female	19	2	33	43	CP	sequential	C3	Ambiguous	15
107	female	19	2	33	43	CP	nonsequential	C1	Unambiguous	75
107	female	19	2	33	43	CP	nonsequential	C2	Unambiguous	0
107	female	19	2	33	43	CP	nonsequential	C3	Unambiguous	-75
107	female	19	2	33	43	CP	nonsequential	C1	Ambiguous	27
107	female	19	2	33	43	CP	nonsequential	C2	Ambiguous	25
107	female	19	2	33	43	CP	nonsequential	C3	Ambiguous	-25
108	male	18	2.75	25	40	CP	sequential	C1	Unambiguous	75
108	male	18	2.75	25	40	CP	sequential	C2	Unambiguous	-25
108	male	18	2.75	25	40	CP	sequential	C3	Unambiguous	-50
108	male	18	2.75	25	40	CP	sequential	C1	Ambiguous	50
108	male	18	2.75	25	40	CP	sequential	C2	Ambiguous	25
108	male	18	2.75	25	40	CP	sequential	C3	Ambiguous	-65
108	male	18	2.75	25	40	CP	nonsequential	C1	Unambiguous	100
108	male	18	2.75	25	40	CP	nonsequential	C2	Unambiguous	0
108	male	18	2.75	25	40	CP	nonsequential	C3	Unambiguous	-75
108	male	18	2.75	25	40	CP	nonsequential	C1	Ambiguous	.
108	male	18	2.75	25	40	CP	nonsequential	C2	Ambiguous	0
108	male	18	2.75	25	40	CP	nonsequential	C3	Ambiguous	-75
109	female	19	3.375	22	42	CP	sequential	C1	Unambiguous	60
109	female	19	3.375	22	42	CP	sequential	C2	Unambiguous	-10
109	female	19	3.375	22	42	CP	sequential	C3	Unambiguous	-75
109	female	19	3.375	22	42	CP	sequential	C1	Ambiguous	25
109	female	19	3.375	22	42	CP	sequential	C2	Ambiguous	-3
109	female	19	3.375	22	42	CP	sequential	C3	Ambiguous	-15
109	female	19	3.375	22	42	CP	nonsequential	C1	Unambiguous	66
109	female	19	3.375	22	42	CP	nonsequential	C2	Unambiguous	0
109	female	19	3.375	22	42	CP	nonsequential	C3	Unambiguous	-66
109	female	19	3.375	22	42	CP	nonsequential	C1	Ambiguous	66
109	female	19	3.375	22	42	CP	nonsequential	C2	Ambiguous	0
109	female	19	3.375	22	42	CP	nonsequential	C3	Ambiguous	-50
110	female	27	2.125	20	36	CP	sequential	C1	Unambiguous	49
110	female	27	2.125	20	36	CP	sequential	C2	Unambiguous	25
110	female	27	2.125	20	36	CP	sequential	C3	Unambiguous	-50
110	female	27	2.125	20	36	CP	sequential	C1	Ambiguous	25
110	female	27	2.125	20	36	CP	sequential	C2	Ambiguous	25
110	female	27	2.125	20	36	CP	sequential	C3	Ambiguous	-25
110	female	27	2.125	20	36	CP	nonsequential	C1	Unambiguous	50
110	female	27	2.125	20	36	CP	nonsequential	C2	Unambiguous	0
110	female	27	2.125	20	36	CP	nonsequential	C3	Unambiguous	-51
110	female	27	2.125	20	36	CP	nonsequential	C1	Ambiguous	25
110	female	27	2.125	20	36	CP	nonsequential	C2	Ambiguous	0
110	female	27	2.125	20	36	CP	nonsequential	C3	Ambiguous	-25
111	male	18	2.75	30	40	CP	sequential	C1	Unambiguous	50
111	male	18	2.75	30	40	CP	sequential	C2	Unambiguous	50
111	male	18	2.75	30	40	CP	sequential	C3	Unambiguous	.
111	male	18	2.75	30	40	CP	sequential	C1	Ambiguous	50
111	male	18	2.75	30	40	CP	sequential	C2	Ambiguous	0
111	male	18	2.75	30	40	CP	sequential	C3	Ambiguous	-75
111	male	18	2.75	30	40	CP	nonsequential	C1	Unambiguous	71
111	male	18	2.75	30	40	CP	nonsequential	C2	Unambiguous	0
111	male	18	2.75	30	40	CP	nonsequential	C3	Unambiguous	-69
111	male	18	2.75	30	40	CP	nonsequential	C1	Ambiguous	68
111	male	18	2.75	30	40	CP	nonsequential	C2	Ambiguous	0
111	male	18	2.75	30	40	CP	nonsequential	C3	Ambiguous	-70
112	male	19	3.375	24	36	CP	sequential	C1	Unambiguous	75
112	male	19	3.375	24	36	CP	sequential	C2	Unambiguous	0
112	male	19	3.375	24	36	CP	sequential	C3	Unambiguous	-75
112	male	19	3.375	24	36	CP	sequential	C1	Ambiguous	100
112	male	19	3.375	24	36	CP	sequential	C2	Ambiguous	0
112	male	19	3.375	24	36	CP	sequential	C3	Ambiguous	-100
112	male	19	3.375	24	36	CP	nonsequential	C1	Unambiguous	75
112	male	19	3.375	24	36	CP	nonsequential	C2	Unambiguous	0
112	male	19	3.375	24	36	CP	nonsequential	C3	Unambiguous	-75
112	male	19	3.375	24	36	CP	nonsequential	C1	Ambiguous	50
112	male	19	3.375	24	36	CP	nonsequential	C2	Ambiguous	-24
112	male	19	3.375	24	36	CP	nonsequential	C3	Ambiguous	-75
113	female	32	3.5	4	22	CP	sequential	C1	Unambiguous	75
113	female	32	3.5	4	22	CP	sequential	C2	Unambiguous	50
113	female	32	3.5	4	22	CP	sequential	C3	Unambiguous	-50
113	female	32	3.5	4	22	CP	sequential	C1	Ambiguous	25
113	female	32	3.5	4	22	CP	sequential	C2	Ambiguous	-25
113	female	32	3.5	4	22	CP	sequential	C3	Ambiguous	-25
113	female	32	3.5	4	22	CP	nonsequential	C1	Unambiguous	75
113	female	32	3.5	4	22	CP	nonsequential	C2	Unambiguous	0
113	female	32	3.5	4	22	CP	nonsequential	C3	Unambiguous	-75
113	female	32	3.5	4	22	CP	nonsequential	C1	Ambiguous	50
113	female	32	3.5	4	22	CP	nonsequential	C2	Ambiguous	25
113	female	32	3.5	4	22	CP	nonsequential	C3	Ambiguous	-50
114	female	21	4.125	10	23	CP	sequential	C1	Unambiguous	85
114	female	21	4.125	10	23	CP	sequential	C2	Unambiguous	-10
114	female	21	4.125	10	23	CP	sequential	C3	Unambiguous	-75
114	female	21	4.125	10	23	CP	sequential	C1	Ambiguous	50
114	female	21	4.125	10	23	CP	sequential	C2	Ambiguous	0
114	female	21	4.125	10	23	CP	sequential	C3	Ambiguous	-25
114	female	21	4.125	10	23	CP	nonsequential	C1	Unambiguous	50
114	female	21	4.125	10	23	CP	nonsequential	C2	Unambiguous	0
114	female	21	4.125	10	23	CP	nonsequential	C3	Unambiguous	-50
114	female	21	4.125	10	23	CP	nonsequential	C1	Ambiguous	12
114	female	21	4.125	10	23	CP	nonsequential	C2	Ambiguous	0
114	female	21	4.125	10	23	CP	nonsequential	C3	Ambiguous	-12
115	female	20	4.25	30	43	CP	sequential	C1	Unambiguous	64
115	female	20	4.25	30	43	CP	sequential	C2	Unambiguous	0
115	female	20	4.25	30	43	CP	sequential	C3	Unambiguous	-75
115	female	20	4.25	30	43	CP	sequential	C1	Ambiguous	70
115	female	20	4.25	30	43	CP	sequential	C2	Ambiguous	5
115	female	20	4.25	30	43	CP	sequential	C3	Ambiguous	-55
115	female	20	4.25	30	43	CP	nonsequential	C1	Unambiguous	71
115	female	20	4.25	30	43	CP	nonsequential	C2	Unambiguous	0
115	female	20	4.25	30	43	CP	nonsequential	C3	Unambiguous	-75
115	female	20	4.25	30	43	CP	nonsequential	C1	Ambiguous	62
115	female	20	4.25	30	43	CP	nonsequential	C2	Ambiguous	0
115	female	20	4.25	30	43	CP	nonsequential	C3	Ambiguous	-72
116	male	19	4	10	31	CP	sequential	C1	Unambiguous	60
116	male	19	4	10	31	CP	sequential	C2	Unambiguous	0
116	male	19	4	10	31	CP	sequential	C3	Unambiguous	25
116	male	19	4	10	31	CP	sequential	C1	Ambiguous	80
116	male	19	4	10	31	CP	sequential	C2	Ambiguous	20
116	male	19	4	10	31	CP	sequential	C3	Ambiguous	-61
116	male	19	4	10	31	CP	nonsequential	C1	Unambiguous	76
116	male	19	4	10	31	CP	nonsequential	C2	Unambiguous	0
116	male	19	4	10	31	CP	nonsequential	C3	Unambiguous	-75
116	male	19	4	10	31	CP	nonsequential	C1	Ambiguous	75
116	male	19	4	10	31	CP	nonsequential	C2	Ambiguous	13
116	male	19	4	10	31	CP	nonsequential	C3	Ambiguous	-15
117	female	19	2.625	4	18	CP	sequential	C1	Unambiguous	-50
117	female	19	2.625	4	18	CP	sequential	C2	Unambiguous	5
117	female	19	2.625	4	18	CP	sequential	C3	Unambiguous	-65
117	female	19	2.625	4	18	CP	sequential	C1	Ambiguous	0
117	female	19	2.625	4	18	CP	sequential	C2	Ambiguous	0
117	female	19	2.625	4	18	CP	sequential	C3	Ambiguous	-50
117	female	19	2.625	4	18	CP	nonsequential	C1	Unambiguous	75
117	female	19	2.625	4	18	CP	nonsequential	C2	Unambiguous	0
117	female	19	2.625	4	18	CP	nonsequential	C3	Unambiguous	-76
117	female	19	2.625	4	18	CP	nonsequential	C1	Ambiguous	25
117	female	19	2.625	4	18	CP	nonsequential	C2	Ambiguous	0
117	female	19	2.625	4	18	CP	nonsequential	C3	Ambiguous	-40
118	male	19	3.375	23	34	CP	sequential	C1	Unambiguous	0
118	male	19	3.375	23	34	CP	sequential	C2	Unambiguous	75
118	male	19	3.375	23	34	CP	sequential	C3	Unambiguous	0
118	male	19	3.375	23	34	CP	sequential	C1	Ambiguous	55
118	male	19	3.375	23	34	CP	sequential	C2	Ambiguous	60
118	male	19	3.375	23	34	CP	sequential	C3	Ambiguous	-60
118	male	19	3.375	23	34	CP	nonsequential	C1	Unambiguous	50
118	male	19	3.375	23	34	CP	nonsequential	C2	Unambiguous	0
118	male	19	3.375	23	34	CP	nonsequential	C3	Unambiguous	-50
118	male	19	3.375	23	34	CP	nonsequential	C1	Ambiguous	18
118	male	19	3.375	23	34	CP	nonsequential	C2	Ambiguous	20
118	male	19	3.375	23	34	CP	nonsequential	C3	Ambiguous	-12
119	male	21	4.875	36	43	CP	sequential	C1	Unambiguous	85
119	male	21	4.875	36	43	CP	sequential	C2	Unambiguous	10
119	male	21	4.875	36	43	CP	sequential	C3	Unambiguous	-50
119	male	21	4.875	36	43	CP	sequential	C1	Ambiguous	55
119	male	21	4.875	36	43	CP	sequential	C2	Ambiguous	58
119	male	21	4.875	36	43	CP	sequential	C3	Ambiguous	-58
119	male	21	4.875	36	43	CP	nonsequential	C1	Unambiguous	64
119	male	21	4.875	36	43	CP	nonsequential	C2	Unambiguous	0
119	male	21	4.875	36	43	CP	nonsequential	C3	Unambiguous	-67
119	male	21	4.875	36	43	CP	nonsequential	C1	Ambiguous	30
119	male	21	4.875	36	43	CP	nonsequential	C2	Ambiguous	10
119	male	21	4.875	36	43	CP	nonsequential	C3	Ambiguous	-61
120	male	21	3.625	24	40	CP	sequential	C1	Unambiguous	25
120	male	21	3.625	24	40	CP	sequential	C2	Unambiguous	50
120	male	21	3.625	24	40	CP	sequential	C3	Unambiguous	-80
120	male	21	3.625	24	40	CP	sequential	C1	Ambiguous	25
120	male	21	3.625	24	40	CP	sequential	C2	Ambiguous	85
120	male	21	3.625	24	40	CP	sequential	C3	Ambiguous	-100
120	male	21	3.625	24	40	CP	nonsequential	C1	Unambiguous	75
120	male	21	3.625	24	40	CP	nonsequential	C2	Unambiguous	-25
120	male	21	3.625	24	40	CP	nonsequential	C3	Unambiguous	-84
120	male	21	3.625	24	40	CP	nonsequential	C1	Ambiguous	50
120	male	21	3.625	24	40	CP	nonsequential	C2	Ambiguous	75
120	male	21	3.625	24	40	CP	nonsequential	C3	Ambiguous	-75
